# Supplementary material for: Multi-Omics Platforms Reveal Synergistic Intestinal Toxicity in Tilapia from Acute Co-Exposure to Polystyrene Microplastics, Sulfamethoxazole, and BDE153
Source: Int J Mol Sci. 2025 Aug 29;26(17):8441. doi: 10.3390/ijms26178441 (PMC12428910; doi:10.3390/ijms26178441)
Supplement: Supplementary file 1 [file ijms-26-08441-s001.zip]

Archive with 1 entries (1 files):
- ijms-3704231-supplementary.xlsx
