# Supplementary material for: Multi-Omics Platforms Reveal Synergistic Intestinal Toxicity in Tilapia from Acute Co-Exposure to Polystyrene Microplastics, Sulfamethoxazole, and BDE153
Source: Int J Mol Sci. 2025 Aug 29;26(17):8441. doi: 10.3390/ijms26178441 (PMC12428910; doi:10.3390/ijms26178441)
Supplement: Supplementary file 1 [file ijms-26-08441-s001.zip › ijms-3704231-supplementary.xlsx]

## Sheet: up- and down-regulated DEGs
DEG Set	DEG Number	up-regulated	down-regulated
AI2-1_AI2-2_AI2-3_vs_AI4-1_AI4-2_AI4-3	1939	771	1168
AI2-1_AI2-2_AI2-3_vs_AI8-1_AI8-2_AI8-3	5785	2322	3463
AI4-1_AI4-2_AI4-3_vs_AI8-1_AI8-2_AI8-3	5328	1976	3352
BI2-1_BI2-2_BI2-3_vs_BI4-1_BI4-2_BI4-3	5365	2058	3307
BI2-1_BI2-2_BI2-3_vs_BI8-1_BI8-2_BI8-3	4330	1840	2490
BI4-1_BI4-2_BI4-3_vs_BI8-1_BI8-2_BI8-3	616	321	295
CI2-1_CI2-2_CI2-3_vs_CI4-1_CI4-2_CI4-3	3455	1171	2284
CI2-1_CI2-2_CI2-3_vs_CI8-1_CI8-2_CI8-3	5347	1949	3398
CI4-1_CI4-2_CI4-3_vs_CI8-1_CI8-2_CI8-3	5725	2563	3162
DI2-1_DI2-2_DI2-3_vs_DI4-1_DI4-2_DI4-3	5714	2830	2884
DI2-1_DI2-2_DI2-3_vs_DI8-1_DI8-2_DI8-3	6148	3064	3084
DI4-1_DI4-2_DI4-3_vs_DI8-1_DI8-2_DI8-3	4957	2430	2527
EI2-1_EI2-2_EI2-3_vs_EI4-1_EI4-2_EI4-3	3939	1706	2233
EI2-1_EI2-2_EI2-3_vs_EI8-1_EI8-2_EI8-3	2419	1164	1255
EI4-1_EI4-2_EI4-3_vs_EI8-1_EI8-2_EI8-3	70	36	34
FI2-1_FI2-2_FI2-3_vs_FI4-1_FI4-2_FI4-3	6844	3269	3575
FI2-1_FI2-2_FI2-3_vs_FI8-1_FI8-2_FI8-3	279	168	111
FI4-1_FI4-2_FI4-3_vs_FI8-1_FI8-2_FI8-3	5958	3374	2584
AI2-1_AI2-2_AI2-3_vs_BI2-1_BI2-2_BI2-3	255	142	113
AI4-1_AI4-2_AI4-3_vs_BI4-1_BI4-2_BI4-3	3861	1392	2469
AI8-1_AI8-2_AI8-3_vs_BI8-1_BI8-2_BI8-3	5752	3122	2630
AI2-1_AI2-2_AI2-3_vs_CI2-1_CI2-2_CI2-3	229	106	123
AI4-1_AI4-2_AI4-3_vs_CI4-1_CI4-2_CI4-3	2541	1053	1488
AI8-1_AI8-2_AI8-3_vs_CI8-1_CI8-2_CI8-3	10802	5402	5400
AI4-1_AI4-2_AI4-3_vs_DI4-1_DI4-2_DI4-3	2619	1048	1571
AI8-1_AI8-2_AI8-3_vs_DI8-1_DI8-2_DI8-3	9585	4981	4604
AI2-1_AI2-2_AI2-3_vs_EI2-1_EI2-2_EI2-3	1028	488	540
AI4-1_AI4-2_AI4-3_vs_EI4-1_EI4-2_EI4-3	4026	1434	2592
AI8-1_AI8-2_AI8-3_vs_EI8-1_EI8-2_EI8-3	10137	5119	5018
AI2-1_AI2-2_AI2-3_vs_FI2-1_FI2-2_FI2-3	2547	1040	1507
AI4-1_AI4-2_AI4-3_vs_FI4-1_FI4-2_FI4-3	3554	1501	2053
AI8-1_AI8-2_AI8-3_vs_FI8-1_FI8-2_FI8-3	8440	4537	3903
BI2-1_BI2-2_BI2-3_vs_DI2-1_DI2-2_DI2-3	1757	557	1200
BI4-1_BI4-2_BI4-3_vs_DI4-1_DI4-2_DI4-3	4470	2151	2319
BI8-1_BI8-2_BI8-3_vs_DI8-1_DI8-2_DI8-3	5199	2189	3010
CI2-1_CI2-2_CI2-3_vs_DI2-1_DI2-2_DI2-3	1166	433	733
CI4-1_CI4-2_CI4-3_vs_DI4-1_DI4-2_DI4-3	2959	1485	1474
CI8-1_CI8-2_CI8-3_vs_DI8-1_DI8-2_DI8-3	6720	3516	3204
CI2-1_CI2-2_CI2-3_vs_FI2-1_FI2-2_FI2-3	3258	1274	1984
CI4-1_CI4-2_CI4-3_vs_FI4-1_FI4-2_FI4-3	6930	3291	3639
CI8-1_CI8-2_CI8-3_vs_FI8-1_FI8-2_FI8-3	5052	3042	2010
EI2-1_EI2-2_EI2-3_vs_FI2-1_FI2-2_FI2-3	2416	1093	1323
EI4-1_EI4-2_EI4-3_vs_FI4-1_FI4-2_FI4-3	7615	3966	3649
EI8-1_EI8-2_EI8-3_vs_FI8-1_FI8-2_FI8-3	2680	1571	1109

## Sheet: KEGG pathway screen
BI2 vs BI4
Ribosome	ko03010	95	ENSONIG00000000006;ENSONIG00000000435;ENSONIG00000000854;ENSONIG00000000900;ENSONIG00000001263;ENSONIG00000002051;ENSONIG00000002326;ENSONIG00000002488;ENSONIG00000002672;ENSONIG00000002814;ENSONIG00000003122;ENSONIG00000003387;ENSONIG00000004138;ENSONIG00000004876;ENSONIG00000005440;ENSONIG00000005480;ENSONIG00000005934;ENSONIG00000006134;ENSONIG00000006283;ENSONIG00000006539;ENSONIG00000007486;…
Endocytosis	ko04144	70	ENSONIG00000000208;ENSONIG00000000693;ENSONIG00000000932;ENSONIG00000001932;ENSONIG00000002015;ENSONIG00000002281;ENSONIG00000002317;ENSONIG00000002960;ENSONIG00000003001;ENSONIG00000003217;ENSONIG00000004051;ENSONIG00000004109;ENSONIG00000004453;ENSONIG00000004572;ENSONIG00000004576;ENSONIG00000004684;ENSONIG00000004759;ENSONIG00000004769;ENSONIG00000004822;ENSONIG00000005069;ENSONIG00000005755;…
RNA transport	ko03013	69	ENSONIG00000000047;ENSONIG00000000063;ENSONIG00000000697;ENSONIG00000001502;ENSONIG00000001592;ENSONIG00000001927;ENSONIG00000002717;ENSONIG00000003283;ENSONIG00000003458;ENSONIG00000003643;ENSONIG00000004291;ENSONIG00000005139;ENSONIG00000005347;ENSONIG00000005570;ENSONIG00000005931;ENSONIG00000006339;ENSONIG00000006871;ENSONIG00000007388;ENSONIG00000007489;ENSONIG00000007623;ENSONIG00000007716;…
Regulation of actin cytoskeleton	ko04810	65	ENSONIG00000000005;ENSONIG00000000932;ENSONIG00000000980;ENSONIG00000001356;ENSONIG00000001410;ENSONIG00000001433;ENSONIG00000001435;ENSONIG00000001468;ENSONIG00000001749;ENSONIG00000002190;ENSONIG00000002576;ENSONIG00000003001;ENSONIG00000003145;ENSONIG00000003217;ENSONIG00000003273;ENSONIG00000003317;ENSONIG00000003702;ENSONIG00000004372;ENSONIG00000005208;ENSONIG00000005402;ENSONIG00000005452;…
Focal adhesion	ko04510	63	ENSONIG00000000005;ENSONIG00000000305;ENSONIG00000000386;ENSONIG00000000980;ENSONIG00000001335;ENSONIG00000001356;ENSONIG00000001749;ENSONIG00000002034;ENSONIG00000002079;ENSONIG00000002170;ENSONIG00000002190;ENSONIG00000002485;ENSONIG00000002865;ENSONIG00000002960;ENSONIG00000003001;ENSONIG00000003145;ENSONIG00000003317;ENSONIG00000003702;ENSONIG00000004126;ENSONIG00000004372;ENSONIG00000004881;…
Cytokine-cytokine receptor interaction	ko04060	59	ENSONIG00000001235;ENSONIG00000002689;ENSONIG00000002960;ENSONIG00000003001;ENSONIG00000003874;ENSONIG00000004070;ENSONIG00000004270;ENSONIG00000004572;ENSONIG00000005789;ENSONIG00000005816;ENSONIG00000006297;ENSONIG00000007715;ENSONIG00000008569;ENSONIG00000008955;ENSONIG00000009291;ENSONIG00000009590;ENSONIG00000011458;ENSONIG00000012362;ENSONIG00000012618;ENSONIG00000013070;ENSONIG00000013839;…
Phagosome	ko04145	59	ENSONIG00000000306;ENSONIG00000000936;ENSONIG00000000980;ENSONIG00000001987;ENSONIG00000002170;ENSONIG00000002770;ENSONIG00000003060;ENSONIG00000003145;ENSONIG00000003702;ENSONIG00000003904;ENSONIG00000004891;ENSONIG00000005069;ENSONIG00000005747;ENSONIG00000006060;ENSONIG00000006077;ENSONIG00000006116;ENSONIG00000006327;ENSONIG00000007664;ENSONIG00000008740;ENSONIG00000008894;ENSONIG00000009128;…
Herpes simplex infection	ko05168	58	ENSONIG00000000306;ENSONIG00000000645;ENSONIG00000000801;ENSONIG00000001178;ENSONIG00000001356;ENSONIG00000002689;ENSONIG00000002943;ENSONIG00000003838;ENSONIG00000003904;ENSONIG00000005069;ENSONIG00000005347;ENSONIG00000005759;ENSONIG00000005931;ENSONIG00000006116;ENSONIG00000006327;ENSONIG00000008451;ENSONIG00000009128;ENSONIG00000009132;ENSONIG00000009294;ENSONIG00000010172;ENSONIG00000010994;…
Purine metabolism	ko00230	56	ENSONIG00000000070;ENSONIG00000000200;ENSONIG00000000259;ENSONIG00000001460;ENSONIG00000001484;ENSONIG00000001548;ENSONIG00000002352;ENSONIG00000002491;ENSONIG00000002519;ENSONIG00000002641;ENSONIG00000002695;ENSONIG00000002765;ENSONIG00000002913;ENSONIG00000003636;ENSONIG00000003688;ENSONIG00000005021;ENSONIG00000005222;ENSONIG00000005307;ENSONIG00000005988;ENSONIG00000006370;ENSONIG00000006474;…
Neuroactive ligand-receptor interaction	ko04080	55	ENSONIG00000001121;ENSONIG00000001433;ENSONIG00000001435;ENSONIG00000001874;ENSONIG00000002138;ENSONIG00000003826;ENSONIG00000004654;ENSONIG00000005975;ENSONIG00000007178;ENSONIG00000007300;ENSONIG00000007715;ENSONIG00000008088;ENSONIG00000008870;ENSONIG00000008965;ENSONIG00000010008;ENSONIG00000011120;ENSONIG00000012801;ENSONIG00000013250;ENSONIG00000014920;ENSONIG00000016419;ENSONIG00000016459;…
Cell adhesion molecules (CAMs)	ko04514	54	ENSONIG00000000375;ENSONIG00000001856;ENSONIG00000003702;ENSONIG00000003904;ENSONIG00000004156;ENSONIG00000005069;ENSONIG00000006116;ENSONIG00000006327;ENSONIG00000007253;ENSONIG00000007270;ENSONIG00000007343;ENSONIG00000009128;ENSONIG00000009132;ENSONIG00000009870;ENSONIG00000010119;ENSONIG00000010643;ENSONIG00000011124;ENSONIG00000011158;ENSONIG00000011260;ENSONIG00000012361;ENSONIG00000013024;…
Spliceosome	ko03040	53	ENSONIG00000000248;ENSONIG00000000267;ENSONIG00000001260;ENSONIG00000001395;ENSONIG00000001420;ENSONIG00000001502;ENSONIG00000001801;ENSONIG00000001903;ENSONIG00000002234;ENSONIG00000002730;ENSONIG00000003761;ENSONIG00000004291;ENSONIG00000004326;ENSONIG00000004759;ENSONIG00000005759;ENSONIG00000005909;ENSONIG00000005916;ENSONIG00000006786;ENSONIG00000007686;ENSONIG00000007816;ENSONIG00000008213;…
Carbon metabolism	ko01200	53	ENSONIG00000000106;ENSONIG00000000268;ENSONIG00000000416;ENSONIG00000000884;ENSONIG00000001016;ENSONIG00000002996;ENSONIG00000003269;ENSONIG00000003451;ENSONIG00000004954;ENSONIG00000005140;ENSONIG00000005716;ENSONIG00000006474;ENSONIG00000007002;ENSONIG00000007083;ENSONIG00000007161;ENSONIG00000007272;ENSONIG00000007498;ENSONIG00000009596;ENSONIG00000010769;ENSONIG00000011397;ENSONIG00000011491;…
MAPK signaling pathway	ko04010	52	ENSONIG00000001297;ENSONIG00000002096;ENSONIG00000002689;ENSONIG00000003001;ENSONIG00000003273;ENSONIG00000004759;ENSONIG00000005582;ENSONIG00000006040;ENSONIG00000006161;ENSONIG00000006428;ENSONIG00000007023;ENSONIG00000007519;ENSONIG00000007590;ENSONIG00000008569;ENSONIG00000008674;ENSONIG00000009937;ENSONIG00000010505;ENSONIG00000010543;ENSONIG00000010546;ENSONIG00000010613;ENSONIG00000012256;…
Apoptosis	ko04210	50	ENSONIG00000000792;ENSONIG00000001178;ENSONIG00000001297;ENSONIG00000001749;ENSONIG00000002271;ENSONIG00000002442;ENSONIG00000002689;ENSONIG00000002770;ENSONIG00000003145;ENSONIG00000004277;ENSONIG00000004881;ENSONIG00000005931;ENSONIG00000006615;ENSONIG00000007243;ENSONIG00000009831;ENSONIG00000010261;ENSONIG00000010543;ENSONIG00000011270;ENSONIG00000013071;ENSONIG00000013527;ENSONIG00000013779;…
BI2 vs BI8
Ribosome	ko03010	85	ENSONIG00000000006;ENSONIG00000000435;ENSONIG00000000854;ENSONIG00000000900;ENSONIG00000001263;ENSONIG00000002326;ENSONIG00000002488;ENSONIG00000002672;ENSONIG00000002814;ENSONIG00000003387;ENSONIG00000004138;ENSONIG00000004876;ENSONIG00000005440;ENSONIG00000005934;ENSONIG00000006134;ENSONIG00000006283;ENSONIG00000006539;ENSONIG00000007486;ENSONIG00000007508;ENSONIG00000008163;ENSONIG00000008992;…
Focal adhesion	ko04510	64	ENSONIG00000000305;ENSONIG00000000386;ENSONIG00000000980;ENSONIG00000001356;ENSONIG00000001749;ENSONIG00000002034;ENSONIG00000002079;ENSONIG00000002170;ENSONIG00000002190;ENSONIG00000002485;ENSONIG00000002865;ENSONIG00000003001;ENSONIG00000003317;ENSONIG00000003702;ENSONIG00000004372;ENSONIG00000004374;ENSONIG00000004881;ENSONIG00000004997;ENSONIG00000005664;ENSONIG00000005747;ENSONIG00000005779;…
RNA transport	ko03013	62	ENSONIG00000000047;ENSONIG00000000063;ENSONIG00000000697;ENSONIG00000001312;ENSONIG00000001592;ENSONIG00000002717;ENSONIG00000002969;ENSONIG00000003283;ENSONIG00000003458;ENSONIG00000003643;ENSONIG00000004291;ENSONIG00000005139;ENSONIG00000005347;ENSONIG00000005931;ENSONIG00000006339;ENSONIG00000006871;ENSONIG00000007489;ENSONIG00000007623;ENSONIG00000007716;ENSONIG00000008238;ENSONIG00000008710;…
Regulation of actin cytoskeleton	ko04810	60	ENSONIG00000000932;ENSONIG00000000980;ENSONIG00000001356;ENSONIG00000001410;ENSONIG00000001433;ENSONIG00000001468;ENSONIG00000001749;ENSONIG00000002190;ENSONIG00000002576;ENSONIG00000003001;ENSONIG00000003273;ENSONIG00000003317;ENSONIG00000003669;ENSONIG00000003702;ENSONIG00000004372;ENSONIG00000004374;ENSONIG00000005208;ENSONIG00000005452;ENSONIG00000005613;ENSONIG00000005664;ENSONIG00000005779;…
Endocytosis	ko04144	52	ENSONIG00000000208;ENSONIG00000000693;ENSONIG00000000843;ENSONIG00000000932;ENSONIG00000001932;ENSONIG00000002281;ENSONIG00000003001;ENSONIG00000004051;ENSONIG00000004109;ENSONIG00000004215;ENSONIG00000004453;ENSONIG00000004572;ENSONIG00000004576;ENSONIG00000004759;ENSONIG00000004769;ENSONIG00000004822;ENSONIG00000005069;ENSONIG00000006169;ENSONIG00000007697;ENSONIG00000009189;ENSONIG00000009484;…
Ribosome biogenesis in eukaryotes	ko03008	51	ENSONIG00000001421;ENSONIG00000001610;ENSONIG00000001954;ENSONIG00000002319;ENSONIG00000002969;ENSONIG00000002999;ENSONIG00000003319;ENSONIG00000003394;ENSONIG00000003458;ENSONIG00000003643;ENSONIG00000004191;ENSONIG00000005139;ENSONIG00000005347;ENSONIG00000006578;ENSONIG00000007136;ENSONIG00000007227;ENSONIG00000008364;ENSONIG00000008445;ENSONIG00000009280;ENSONIG00000010414;ENSONIG00000011058;…
CI2 vs CI4
Ribosome	ko03010	87	ENSONIG00000000006;ENSONIG00000000435;ENSONIG00000000854;ENSONIG00000000900;ENSONIG00000001263;ENSONIG00000002326;ENSONIG00000002488;ENSONIG00000002672;ENSONIG00000002814;ENSONIG00000003387;ENSONIG00000004138;ENSONIG00000004876;ENSONIG00000005440;ENSONIG00000005934;ENSONIG00000006134;ENSONIG00000006283;ENSONIG00000006539;ENSONIG00000007486;ENSONIG00000007508;ENSONIG00000007988;ENSONIG00000008163;…
Protein processing in endoplasmic reticulum	ko04141	53	ENSONIG00000000626;ENSONIG00000000819;ENSONIG00000001242;ENSONIG00000001542;ENSONIG00000001987;ENSONIG00000002403;ENSONIG00000003312;ENSONIG00000003793;ENSONIG00000004319;ENSONIG00000004373;ENSONIG00000004759;ENSONIG00000004764;ENSONIG00000005297;ENSONIG00000005931;ENSONIG00000005936;ENSONIG00000006547;ENSONIG00000007063;ENSONIG00000007664;ENSONIG00000007682;ENSONIG00000008526;ENSONIG00000009308;…
CI2 vs CI8
Ribosome	ko03010	86	ENSONIG00000000006;ENSONIG00000000435;ENSONIG00000000854;ENSONIG00000000900;ENSONIG00000001263;ENSONIG00000002326;ENSONIG00000002488;ENSONIG00000002672;ENSONIG00000002814;ENSONIG00000003387;ENSONIG00000004138;ENSONIG00000004876;ENSONIG00000005440;ENSONIG00000005934;ENSONIG00000006134;ENSONIG00000006283;ENSONIG00000006539;ENSONIG00000007486;ENSONIG00000007508;ENSONIG00000007988;ENSONIG00000008163;…
Endocytosis	ko04144	84	ENSONIG00000000208;ENSONIG00000000693;ENSONIG00000001932;ENSONIG00000001990;ENSONIG00000001996;ENSONIG00000002015;ENSONIG00000002281;ENSONIG00000002317;ENSONIG00000002802;ENSONIG00000002960;ENSONIG00000003001;ENSONIG00000003259;ENSONIG00000003489;ENSONIG00000003679;ENSONIG00000003901;ENSONIG00000004008;ENSONIG00000004051;ENSONIG00000004410;ENSONIG00000004453;ENSONIG00000004572;ENSONIG00000004576;…
Herpes simplex infection	ko05168	80	ENSONIG00000000447;ENSONIG00000000801;ENSONIG00000001178;ENSONIG00000001360;ENSONIG00000002689;ENSONIG00000003838;ENSONIG00000003904;ENSONIG00000004349;ENSONIG00000005069;ENSONIG00000005180;ENSONIG00000005347;ENSONIG00000005931;ENSONIG00000006116;ENSONIG00000006325;ENSONIG00000006327;ENSONIG00000007074;ENSONIG00000007425;ENSONIG00000007445;ENSONIG00000007453;ENSONIG00000007937;ENSONIG00000008451;…
Cytokine-cytokine receptor interaction	ko04060	67	ENSONIG00000001175;ENSONIG00000002689;ENSONIG00000002802;ENSONIG00000002960;ENSONIG00000003001;ENSONIG00000003874;ENSONIG00000004070;ENSONIG00000004270;ENSONIG00000004410;ENSONIG00000004572;ENSONIG00000005816;ENSONIG00000005890;ENSONIG00000006297;ENSONIG00000007156;ENSONIG00000007203;ENSONIG00000008529;ENSONIG00000008569;ENSONIG00000009291;ENSONIG00000009590;ENSONIG00000012120;ENSONIG00000012618;…
Focal adhesion	ko04510	65	ENSONIG00000000005;ENSONIG00000000305;ENSONIG00000000386;ENSONIG00000001203;ENSONIG00000001335;ENSONIG00000001749;ENSONIG00000002034;ENSONIG00000002170;ENSONIG00000002190;ENSONIG00000002344;ENSONIG00000002802;ENSONIG00000002960;ENSONIG00000003001;ENSONIG00000003336;ENSONIG00000004066;ENSONIG00000004126;ENSONIG00000004372;ENSONIG00000004736;ENSONIG00000004748;ENSONIG00000004881;ENSONIG00000004997;…
RNA transport	ko03013	60	ENSONIG00000000019;ENSONIG00000000047;ENSONIG00000000697;ENSONIG00000001592;ENSONIG00000001927;ENSONIG00000002524;ENSONIG00000002717;ENSONIG00000003283;ENSONIG00000003458;ENSONIG00000003643;ENSONIG00000005347;ENSONIG00000005931;ENSONIG00000006339;ENSONIG00000006871;ENSONIG00000007388;ENSONIG00000007489;ENSONIG00000007716;ENSONIG00000008176;ENSONIG00000008206;ENSONIG00000008238;ENSONIG00000008468;…
Apoptosis	ko04210	60	ENSONIG00000000792;ENSONIG00000001146;ENSONIG00000001178;ENSONIG00000001297;ENSONIG00000001749;ENSONIG00000002689;ENSONIG00000002770;ENSONIG00000003411;ENSONIG00000003718;ENSONIG00000004277;ENSONIG00000004349;ENSONIG00000004881;ENSONIG00000005043;ENSONIG00000005125;ENSONIG00000005931;ENSONIG00000007243;ENSONIG00000007306;ENSONIG00000007651;ENSONIG00000008575;ENSONIG00000009095;ENSONIG00000009627;…
MAPK signaling pathway	ko04010	59	ENSONIG00000000892;ENSONIG00000001001;ENSONIG00000001297;ENSONIG00000001385;ENSONIG00000002096;ENSONIG00000002689;ENSONIG00000003001;ENSONIG00000003669;ENSONIG00000003805;ENSONIG00000004349;ENSONIG00000004417;ENSONIG00000004759;ENSONIG00000005890;ENSONIG00000006161;ENSONIG00000006428;ENSONIG00000007023;ENSONIG00000007306;ENSONIG00000007797;ENSONIG00000008569;ENSONIG00000008674;ENSONIG00000009396;…
Protein processing in endoplasmic reticulum	ko04141	59	ENSONIG00000000819;ENSONIG00000001242;ENSONIG00000001483;ENSONIG00000001542;ENSONIG00000001987;ENSONIG00000002362;ENSONIG00000003718;ENSONIG00000004181;ENSONIG00000004373;ENSONIG00000004759;ENSONIG00000004764;ENSONIG00000005297;ENSONIG00000005931;ENSONIG00000006547;ENSONIG00000007243;ENSONIG00000007287;ENSONIG00000007664;ENSONIG00000007682;ENSONIG00000008526;ENSONIG00000009027;ENSONIG00000009830;…
Cell cycle	ko04110	58	ENSONIG00000000059;ENSONIG00000000068;ENSONIG00000000099;ENSONIG00000000179;ENSONIG00000000404;ENSONIG00000000747;ENSONIG00000001295;ENSONIG00000001338;ENSONIG00000001494;ENSONIG00000002534;ENSONIG00000003071;ENSONIG00000004126;ENSONIG00000004923;ENSONIG00000005180;ENSONIG00000005468;ENSONIG00000005890;ENSONIG00000006161;ENSONIG00000006171;ENSONIG00000006835;ENSONIG00000006873;ENSONIG00000006939;…
Regulation of actin cytoskeleton	ko04810	57	ENSONIG00000000005;ENSONIG00000001203;ENSONIG00000001385;ENSONIG00000001410;ENSONIG00000001435;ENSONIG00000001749;ENSONIG00000002190;ENSONIG00000002344;ENSONIG00000002576;ENSONIG00000003001;ENSONIG00000003222;ENSONIG00000003336;ENSONIG00000003669;ENSONIG00000004008;ENSONIG00000004066;ENSONIG00000004372;ENSONIG00000004693;ENSONIG00000004736;ENSONIG00000005208;ENSONIG00000005402;ENSONIG00000005452;…
Cell adhesion molecules (CAMs)	ko04514	57	ENSONIG00000000375;ENSONIG00000001324;ENSONIG00000001856;ENSONIG00000002344;ENSONIG00000002682;ENSONIG00000003318;ENSONIG00000003904;ENSONIG00000004156;ENSONIG00000005069;ENSONIG00000005431;ENSONIG00000006116;ENSONIG00000006325;ENSONIG00000006327;ENSONIG00000007074;ENSONIG00000007253;ENSONIG00000007343;ENSONIG00000007425;ENSONIG00000007445;ENSONIG00000007453;ENSONIG00000009128;ENSONIG00000010119;…
Phagosome	ko04145	57	ENSONIG00000000021;ENSONIG00000000090;ENSONIG00000001987;ENSONIG00000001996;ENSONIG00000002170;ENSONIG00000002770;ENSONIG00000003203;ENSONIG00000003904;ENSONIG00000004891;ENSONIG00000005043;ENSONIG00000005069;ENSONIG00000006060;ENSONIG00000006116;ENSONIG00000006325;ENSONIG00000006327;ENSONIG00000007074;ENSONIG00000007425;ENSONIG00000007445;ENSONIG00000007453;ENSONIG00000007664;ENSONIG00000008663;…
Purine metabolism	ko00230	55	ENSONIG00000000200;ENSONIG00000000259;ENSONIG00000000381;ENSONIG00000000704;ENSONIG00000001484;ENSONIG00000001521;ENSONIG00000001787;ENSONIG00000002491;ENSONIG00000003354;ENSONIG00000003636;ENSONIG00000004262;ENSONIG00000005183;ENSONIG00000005222;ENSONIG00000005250;ENSONIG00000005307;ENSONIG00000005988;ENSONIG00000006370;ENSONIG00000007561;ENSONIG00000008430;ENSONIG00000008905;ENSONIG00000008921;…
Carbon metabolism	ko01200	53	ENSONIG00000000416;ENSONIG00000001016;ENSONIG00000001078;ENSONIG00000001781;ENSONIG00000002996;ENSONIG00000003451;ENSONIG00000005123;ENSONIG00000005140;ENSONIG00000007083;ENSONIG00000007161;ENSONIG00000007272;ENSONIG00000007498;ENSONIG00000008118;ENSONIG00000008220;ENSONIG00000009225;ENSONIG00000009338;ENSONIG00000009596;ENSONIG00000009630;ENSONIG00000010769;ENSONIG00000011126;ENSONIG00000011397;…
Neuroactive ligand-receptor interaction	ko04080	53	ENSONIG00000001435;ENSONIG00000001832;ENSONIG00000003826;ENSONIG00000004654;ENSONIG00000005868;ENSONIG00000007178;ENSONIG00000008088;ENSONIG00000010713;ENSONIG00000011120;ENSONIG00000011424;ENSONIG00000011716;ENSONIG00000011971;ENSONIG00000012328;ENSONIG00000012660;ENSONIG00000012787;ENSONIG00000012801;ENSONIG00000012807;ENSONIG00000013250;ENSONIG00000015447;ENSONIG00000016419;ENSONIG00000017029;…
FoxO signaling pathway	ko04068	52	ENSONIG00000000179;ENSONIG00000000386;ENSONIG00000000452;ENSONIG00000001749;ENSONIG00000001811;ENSONIG00000001832;ENSONIG00000002689;ENSONIG00000004126;ENSONIG00000004435;ENSONIG00000005180;ENSONIG00000005449;ENSONIG00000005674;ENSONIG00000005890;ENSONIG00000006428;ENSONIG00000006939;ENSONIG00000007306;ENSONIG00000008451;ENSONIG00000009396;ENSONIG00000009627;ENSONIG00000009937;ENSONIG00000010176;…
CI4 vs CI8
Endocytosis	ko04144	88	ENSONIG00000000073;ENSONIG00000000208;ENSONIG00000000693;ENSONIG00000001164;ENSONIG00000001628;ENSONIG00000001933;ENSONIG00000001990;ENSONIG00000002317;ENSONIG00000002544;ENSONIG00000002772;ENSONIG00000002802;ENSONIG00000002855;ENSONIG00000003259;ENSONIG00000003418;ENSONIG00000003489;ENSONIG00000003589;ENSONIG00000003591;ENSONIG00000004008;ENSONIG00000004051;ENSONIG00000004151;ENSONIG00000005597;…
Focal adhesion	ko04510	85	ENSONIG00000000005;ENSONIG00000000277;ENSONIG00000000305;ENSONIG00000000467;ENSONIG00000000873;ENSONIG00000001316;ENSONIG00000001335;ENSONIG00000001430;ENSONIG00000001749;ENSONIG00000001785;ENSONIG00000002034;ENSONIG00000002344;ENSONIG00000002802;ENSONIG00000003148;ENSONIG00000003286;ENSONIG00000003336;ENSONIG00000004066;ENSONIG00000004126;ENSONIG00000004352;ENSONIG00000004636;ENSONIG00000004736;…
Regulation of actin cytoskeleton	ko04810	68	ENSONIG00000000005;ENSONIG00000000343;ENSONIG00000000467;ENSONIG00000001316;ENSONIG00000001430;ENSONIG00000001433;ENSONIG00000001435;ENSONIG00000001749;ENSONIG00000002236;ENSONIG00000002344;ENSONIG00000003148;ENSONIG00000003286;ENSONIG00000003336;ENSONIG00000003669;ENSONIG00000004008;ENSONIG00000004066;ENSONIG00000004736;ENSONIG00000004973;ENSONIG00000005230;ENSONIG00000005402;ENSONIG00000005452;…
FoxO signaling pathway	ko04068	64	ENSONIG00000000343;ENSONIG00000000467;ENSONIG00000000810;ENSONIG00000001749;ENSONIG00000001811;ENSONIG00000004126;ENSONIG00000004435;ENSONIG00000005180;ENSONIG00000005329;ENSONIG00000005449;ENSONIG00000005674;ENSONIG00000008414;ENSONIG00000008451;ENSONIG00000009358;ENSONIG00000009396;ENSONIG00000009562;ENSONIG00000009923;ENSONIG00000010273;ENSONIG00000010417;ENSONIG00000010543;ENSONIG00000011065;…
Herpes simplex infection	ko05168	63	ENSONIG00000000801;ENSONIG00000001925;ENSONIG00000002876;ENSONIG00000003143;ENSONIG00000003838;ENSONIG00000003957;ENSONIG00000004349;ENSONIG00000005180;ENSONIG00000006116;ENSONIG00000007445;ENSONIG00000007449;ENSONIG00000008451;ENSONIG00000008628;ENSONIG00000009163;ENSONIG00000009171;ENSONIG00000009231;ENSONIG00000009248;ENSONIG00000009293;ENSONIG00000009562;ENSONIG00000009815;ENSONIG00000010088;…
MAPK signaling pathway	ko04010	63	ENSONIG00000000467;ENSONIG00000000892;ENSONIG00000000927;ENSONIG00000001001;ENSONIG00000001166;ENSONIG00000001430;ENSONIG00000002876;ENSONIG00000003669;ENSONIG00000003675;ENSONIG00000004349;ENSONIG00000004352;ENSONIG00000005329;ENSONIG00000005831;ENSONIG00000007023;ENSONIG00000008212;ENSONIG00000008569;ENSONIG00000009084;ENSONIG00000009358;ENSONIG00000009396;ENSONIG00000009407;ENSONIG00000009518;…
Insulin signaling pathway	ko04910	63	ENSONIG00000000186;ENSONIG00000000343;ENSONIG00000000467;ENSONIG00000000701;ENSONIG00000000873;ENSONIG00000001396;ENSONIG00000001749;ENSONIG00000001811;ENSONIG00000002304;ENSONIG00000002757;ENSONIG00000003320;ENSONIG00000004435;ENSONIG00000005674;ENSONIG00000006212;ENSONIG00000006295;ENSONIG00000007292;ENSONIG00000008956;ENSONIG00000009275;ENSONIG00000009458;ENSONIG00000009518;ENSONIG00000009562;…
Apoptosis	ko04210	59	ENSONIG00000000810;ENSONIG00000001146;ENSONIG00000001632;ENSONIG00000001749;ENSONIG00000002441;ENSONIG00000002442;ENSONIG00000002876;ENSONIG00000003148;ENSONIG00000003433;ENSONIG00000003718;ENSONIG00000004349;ENSONIG00000004881;ENSONIG00000005125;ENSONIG00000006658;ENSONIG00000007243;ENSONIG00000007651;ENSONIG00000008542;ENSONIG00000009562;ENSONIG00000010543;ENSONIG00000011065;ENSONIG00000011245;…
Purine metabolism	ko00230	56	ENSONIG00000000200;ENSONIG00000000991;ENSONIG00000001521;ENSONIG00000001876;ENSONIG00000002352;ENSONIG00000002695;ENSONIG00000002725;ENSONIG00000002917;ENSONIG00000003104;ENSONIG00000003625;ENSONIG00000003636;ENSONIG00000004262;ENSONIG00000004871;ENSONIG00000005250;ENSONIG00000005988;ENSONIG00000006474;ENSONIG00000008430;ENSONIG00000008560;ENSONIG00000008921;ENSONIG00000009017;ENSONIG00000009093;…
Protein processing in endoplasmic reticulum	ko04141	56	ENSONIG00000000626;ENSONIG00000000722;ENSONIG00000001483;ENSONIG00000002137;ENSONIG00000002362;ENSONIG00000002876;ENSONIG00000003718;ENSONIG00000003793;ENSONIG00000004319;ENSONIG00000004714;ENSONIG00000004764;ENSONIG00000005080;ENSONIG00000006571;ENSONIG00000007243;ENSONIG00000007664;ENSONIG00000009308;ENSONIG00000009562;ENSONIG00000010011;ENSONIG00000010088;ENSONIG00000010095;ENSONIG00000010662;…
Cell adhesion molecules (CAMs)	ko04514	56	ENSONIG00000001324;ENSONIG00000002344;ENSONIG00000002666;ENSONIG00000002682;ENSONIG00000003318;ENSONIG00000003728;ENSONIG00000004493;ENSONIG00000005730;ENSONIG00000006116;ENSONIG00000007253;ENSONIG00000007445;ENSONIG00000007449;ENSONIG00000008711;ENSONIG00000008756;ENSONIG00000010510;ENSONIG00000010744;ENSONIG00000011124;ENSONIG00000011158;ENSONIG00000012032;ENSONIG00000012441;ENSONIG00000013024;…
Carbon metabolism	ko01200	53	ENSONIG00000000106;ENSONIG00000000186;ENSONIG00000000416;ENSONIG00000000417;ENSONIG00000000590;ENSONIG00000000884;ENSONIG00000000991;ENSONIG00000001016;ENSONIG00000001078;ENSONIG00000001086;ENSONIG00000001264;ENSONIG00000001781;ENSONIG00000002725;ENSONIG00000002996;ENSONIG00000005123;ENSONIG00000006474;ENSONIG00000007083;ENSONIG00000007161;ENSONIG00000007510;ENSONIG00000008258;ENSONIG00000008491;…
Lysosome	ko04142	51	ENSONIG00000000050;ENSONIG00000000405;ENSONIG00000000603;ENSONIG00000001146;ENSONIG00000001179;ENSONIG00000001181;ENSONIG00000001503;ENSONIG00000002247;ENSONIG00000002299;ENSONIG00000003203;ENSONIG00000003849;ENSONIG00000004295;ENSONIG00000004755;ENSONIG00000004885;ENSONIG00000005125;ENSONIG00000005712;ENSONIG00000005876;ENSONIG00000006359;ENSONIG00000007405;ENSONIG00000007616;ENSONIG00000008542;…
Cell cycle	ko04110	50	ENSONIG00000000099;ENSONIG00000000162;ENSONIG00000001338;ENSONIG00000001494;ENSONIG00000002534;ENSONIG00000003071;ENSONIG00000004126;ENSONIG00000004923;ENSONIG00000005180;ENSONIG00000005184;ENSONIG00000005468;ENSONIG00000005710;ENSONIG00000006553;ENSONIG00000006583;ENSONIG00000008451;ENSONIG00000008889;ENSONIG00000009163;ENSONIG00000010330;ENSONIG00000010543;ENSONIG00000010587;ENSONIG00000011350;…
DI2 vs DI4
Endocytosis	ko04144	116	ENSONIG00000000073;ENSONIG00000000111;ENSONIG00000000208;ENSONIG00000000693;ENSONIG00000000932;ENSONIG00000001164;ENSONIG00000001625;ENSONIG00000001628;ENSONIG00000001933;ENSONIG00000001996;ENSONIG00000002015;ENSONIG00000002346;ENSONIG00000002425;ENSONIG00000002587;ENSONIG00000002802;ENSONIG00000002981;ENSONIG00000003217;ENSONIG00000003259;ENSONIG00000003418;ENSONIG00000003489;ENSONIG00000003589;…
Ribosome	ko03010	109	ENSONIG00000000006;ENSONIG00000000435;ENSONIG00000000609;ENSONIG00000000854;ENSONIG00000000900;ENSONIG00000001263;ENSONIG00000002022;ENSONIG00000002051;ENSONIG00000002249;ENSONIG00000002326;ENSONIG00000002488;ENSONIG00000002672;ENSONIG00000002814;ENSONIG00000003387;ENSONIG00000004138;ENSONIG00000004876;ENSONIG00000004894;ENSONIG00000005440;ENSONIG00000005480;ENSONIG00000005934;ENSONIG00000005965;…
Oxidative phosphorylation	ko00190	98	ENSONIG00000001179;ENSONIG00000001687;ENSONIG00000001947;ENSONIG00000002046;ENSONIG00000002428;ENSONIG00000002466;ENSONIG00000002471;ENSONIG00000002542;ENSONIG00000002555;ENSONIG00000002953;ENSONIG00000003083;ENSONIG00000003382;ENSONIG00000003686;ENSONIG00000003717;ENSONIG00000005620;ENSONIG00000006959;ENSONIG00000007229;ENSONIG00000007531;ENSONIG00000007745;ENSONIG00000008498;ENSONIG00000008555;…
MAPK signaling pathway	ko04010	78	ENSONIG00000000467;ENSONIG00000000863;ENSONIG00000000927;ENSONIG00000001001;ENSONIG00000001166;ENSONIG00000001297;ENSONIG00000001414;ENSONIG00000001430;ENSONIG00000001551;ENSONIG00000002689;ENSONIG00000002876;ENSONIG00000003316;ENSONIG00000003820;ENSONIG00000003995;ENSONIG00000004352;ENSONIG00000004448;ENSONIG00000004759;ENSONIG00000005001;ENSONIG00000005187;ENSONIG00000005329;ENSONIG00000005582;…
Herpes simplex infection	ko05168	77	ENSONIG00000001178;ENSONIG00000002689;ENSONIG00000002820;ENSONIG00000002876;ENSONIG00000002889;ENSONIG00000002943;ENSONIG00000003904;ENSONIG00000004441;ENSONIG00000005180;ENSONIG00000005759;ENSONIG00000005835;ENSONIG00000005931;ENSONIG00000006325;ENSONIG00000007074;ENSONIG00000007445;ENSONIG00000007449;ENSONIG00000007565;ENSONIG00000008797;ENSONIG00000008800;ENSONIG00000009129;ENSONIG00000009132;…
FoxO signaling pathway	ko04068	69	ENSONIG00000000452;ENSONIG00000000467;ENSONIG00000000863;ENSONIG00000001605;ENSONIG00000001811;ENSONIG00000002388;ENSONIG00000002689;ENSONIG00000004109;ENSONIG00000005180;ENSONIG00000005187;ENSONIG00000005329;ENSONIG00000005449;ENSONIG00000005890;ENSONIG00000006428;ENSONIG00000007208;ENSONIG00000007306;ENSONIG00000008131;ENSONIG00000008379;ENSONIG00000008414;ENSONIG00000009358;ENSONIG00000009396;…
Regulation of actin cytoskeleton	ko04810	69	ENSONIG00000000226;ENSONIG00000000427;ENSONIG00000000467;ENSONIG00000000932;ENSONIG00000000980;ENSONIG00000001410;ENSONIG00000001414;ENSONIG00000001430;ENSONIG00000001605;ENSONIG00000002190;ENSONIG00000002388;ENSONIG00000002501;ENSONIG00000002815;ENSONIG00000003217;ENSONIG00000003336;ENSONIG00000003785;ENSONIG00000004448;ENSONIG00000004693;ENSONIG00000004736;ENSONIG00000004973;ENSONIG00000005452;…
Focal adhesion	ko04510	65	ENSONIG00000000226;ENSONIG00000000467;ENSONIG00000000863;ENSONIG00000000980;ENSONIG00000001430;ENSONIG00000001584;ENSONIG00000001605;ENSONIG00000001785;ENSONIG00000002190;ENSONIG00000002388;ENSONIG00000002485;ENSONIG00000002802;ENSONIG00000002815;ENSONIG00000002865;ENSONIG00000003316;ENSONIG00000003336;ENSONIG00000004352;ENSONIG00000004736;ENSONIG00000004973;ENSONIG00000005187;ENSONIG00000006295;…
Cytokine-cytokine receptor interaction	ko04060	64	ENSONIG00000001175;ENSONIG00000002689;ENSONIG00000002802;ENSONIG00000002981;ENSONIG00000004410;ENSONIG00000005789;ENSONIG00000005816;ENSONIG00000005890;ENSONIG00000006297;ENSONIG00000007203;ENSONIG00000007715;ENSONIG00000008041;ENSONIG00000008529;ENSONIG00000008569;ENSONIG00000008593;ENSONIG00000009171;ENSONIG00000009358;ENSONIG00000009648;ENSONIG00000011458;ENSONIG00000011505;ENSONIG00000011605;…
Insulin signaling pathway	ko04910	63	ENSONIG00000000467;ENSONIG00000000863;ENSONIG00000001396;ENSONIG00000001604;ENSONIG00000001605;ENSONIG00000001811;ENSONIG00000001922;ENSONIG00000002388;ENSONIG00000003044;ENSONIG00000003315;ENSONIG00000004950;ENSONIG00000005187;ENSONIG00000006212;ENSONIG00000006295;ENSONIG00000008131;ENSONIG00000008379;ENSONIG00000009767;ENSONIG00000010086;ENSONIG00000010137;ENSONIG00000010334;ENSONIG00000010693;…
Phagosome	ko04145	59	ENSONIG00000000090;ENSONIG00000000936;ENSONIG00000000980;ENSONIG00000001179;ENSONIG00000001987;ENSONIG00000001996;ENSONIG00000002425;ENSONIG00000002471;ENSONIG00000003655;ENSONIG00000003904;ENSONIG00000004441;ENSONIG00000004902;ENSONIG00000006060;ENSONIG00000006325;ENSONIG00000006480;ENSONIG00000007074;ENSONIG00000007445;ENSONIG00000007449;ENSONIG00000007664;ENSONIG00000009129;ENSONIG00000009132;…
Apoptosis	ko04210	58	ENSONIG00000000863;ENSONIG00000001146;ENSONIG00000001178;ENSONIG00000001297;ENSONIG00000001605;ENSONIG00000001632;ENSONIG00000002388;ENSONIG00000002689;ENSONIG00000002876;ENSONIG00000004277;ENSONIG00000005125;ENSONIG00000005187;ENSONIG00000005931;ENSONIG00000006615;ENSONIG00000007306;ENSONIG00000007651;ENSONIG00000007739;ENSONIG00000008379;ENSONIG00000009627;ENSONIG00000010261;ENSONIG00000010543;…
Calcium signaling pathway	ko04020	56	ENSONIG00000000307;ENSONIG00000000375;ENSONIG00000000496;ENSONIG00000000629;ENSONIG00000000933;ENSONIG00000001018;ENSONIG00000002275;ENSONIG00000002822;ENSONIG00000003316;ENSONIG00000003806;ENSONIG00000003826;ENSONIG00000004225;ENSONIG00000005001;ENSONIG00000005189;ENSONIG00000005823;ENSONIG00000006360;ENSONIG00000008088;ENSONIG00000009279;ENSONIG00000009358;ENSONIG00000010008;ENSONIG00000010726;…
Cell adhesion molecules (CAMs)	ko04514	56	ENSONIG00000000129;ENSONIG00000000299;ENSONIG00000000375;ENSONIG00000001324;ENSONIG00000001856;ENSONIG00000002682;ENSONIG00000003728;ENSONIG00000003904;ENSONIG00000004441;ENSONIG00000004507;ENSONIG00000005730;ENSONIG00000006325;ENSONIG00000006861;ENSONIG00000007074;ENSONIG00000007245;ENSONIG00000007253;ENSONIG00000007445;ENSONIG00000007449;ENSONIG00000009129;ENSONIG00000009132;ENSONIG00000010100;…
Purine metabolism	ko00230	56	ENSONIG00000000259;ENSONIG00000000307;ENSONIG00000000991;ENSONIG00000001484;ENSONIG00000002641;ENSONIG00000002695;ENSONIG00000002765;ENSONIG00000005021;ENSONIG00000005183;ENSONIG00000005189;ENSONIG00000005307;ENSONIG00000005518;ENSONIG00000005887;ENSONIG00000006474;ENSONIG00000006982;ENSONIG00000009231;ENSONIG00000009487;ENSONIG00000010382;ENSONIG00000010805;ENSONIG00000010914;ENSONIG00000011146;…
AGE-RAGE signaling pathway in diabetic complications	ko04933	52	ENSONIG00000000863;ENSONIG00000000933;ENSONIG00000001131;ENSONIG00000001528;ENSONIG00000001605;ENSONIG00000002388;ENSONIG00000003316;ENSONIG00000003336;ENSONIG00000003655;ENSONIG00000004109;ENSONIG00000004973;ENSONIG00000005187;ENSONIG00000005823;ENSONIG00000005890;ENSONIG00000007261;ENSONIG00000008379;ENSONIG00000009648;ENSONIG00000009666;ENSONIG00000009785;ENSONIG00000009933;ENSONIG00000010693;…
RNA transport	ko03013	52	ENSONIG00000000047;ENSONIG00000001592;ENSONIG00000002235;ENSONIG00000002524;ENSONIG00000002717;ENSONIG00000003740;ENSONIG00000004291;ENSONIG00000004348;ENSONIG00000005139;ENSONIG00000005931;ENSONIG00000006008;ENSONIG00000006871;ENSONIG00000007716;ENSONIG00000008176;ENSONIG00000008238;ENSONIG00000008608;ENSONIG00000008710;ENSONIG00000009326;ENSONIG00000009440;ENSONIG00000009713;ENSONIG00000010344;…
mTOR signaling pathway	ko04150	51	ENSONIG00000000135;ENSONIG00000000452;ENSONIG00000000467;ENSONIG00000000863;ENSONIG00000001605;ENSONIG00000001811;ENSONIG00000002274;ENSONIG00000002388;ENSONIG00000002471;ENSONIG00000002539;ENSONIG00000003316;ENSONIG00000003736;ENSONIG00000005187;ENSONIG00000006511;ENSONIG00000007158;ENSONIG00000007451;ENSONIG00000007795;ENSONIG00000008212;ENSONIG00000008379;ENSONIG00000009627;ENSONIG00000010482;…
Protein processing in endoplasmic reticulum	ko04141	51	ENSONIG00000000626;ENSONIG00000001987;ENSONIG00000002462;ENSONIG00000002876;ENSONIG00000003312;ENSONIG00000004259;ENSONIG00000004373;ENSONIG00000004759;ENSONIG00000004764;ENSONIG00000005297;ENSONIG00000005931;ENSONIG00000005936;ENSONIG00000007063;ENSONIG00000007664;ENSONIG00000008464;ENSONIG00000008604;ENSONIG00000009027;ENSONIG00000009081;ENSONIG00000010133;ENSONIG00000010662;ENSONIG00000011399;…
Neuroactive ligand-receptor interaction	ko04080	50	ENSONIG00000001121;ENSONIG00000001874;ENSONIG00000003668;ENSONIG00000003826;ENSONIG00000003833;ENSONIG00000004225;ENSONIG00000004617;ENSONIG00000005975;ENSONIG00000006456;ENSONIG00000006822;ENSONIG00000006917;ENSONIG00000006938;ENSONIG00000007178;ENSONIG00000007715;ENSONIG00000008088;ENSONIG00000008483;ENSONIG00000009203;ENSONIG00000009279;ENSONIG00000010008;ENSONIG00000012787;ENSONIG00000014391;…
DI2 vs DI8
Endocytosis	ko04144	108	ENSONIG00000000111;ENSONIG00000000208;ENSONIG00000000843;ENSONIG00000001932;ENSONIG00000002015;ENSONIG00000002281;ENSONIG00000002346;ENSONIG00000002544;ENSONIG00000002657;ENSONIG00000002802;ENSONIG00000002981;ENSONIG00000003589;ENSONIG00000003679;ENSONIG00000003785;ENSONIG00000004051;ENSONIG00000004109;ENSONIG00000004215;ENSONIG00000004572;ENSONIG00000004576;ENSONIG00000004759;ENSONIG00000004822;…
Ribosome	ko03010	87	ENSONIG00000000006;ENSONIG00000000435;ENSONIG00000000854;ENSONIG00000000900;ENSONIG00000001263;ENSONIG00000002022;ENSONIG00000002326;ENSONIG00000002488;ENSONIG00000002672;ENSONIG00000002814;ENSONIG00000003387;ENSONIG00000004138;ENSONIG00000004876;ENSONIG00000005440;ENSONIG00000005934;ENSONIG00000006134;ENSONIG00000006283;ENSONIG00000006539;ENSONIG00000007486;ENSONIG00000007508;ENSONIG00000007988;…
MAPK signaling pathway	ko04010	87	ENSONIG00000000863;ENSONIG00000001001;ENSONIG00000001297;ENSONIG00000001414;ENSONIG00000001850;ENSONIG00000002689;ENSONIG00000003316;ENSONIG00000004352;ENSONIG00000004448;ENSONIG00000004759;ENSONIG00000005157;ENSONIG00000005329;ENSONIG00000005582;ENSONIG00000005587;ENSONIG00000005656;ENSONIG00000005880;ENSONIG00000005890;ENSONIG00000006040;ENSONIG00000007023;ENSONIG00000007306;ENSONIG00000007519;…
Protein processing in endoplasmic reticulum	ko04141	81	ENSONIG00000000626;ENSONIG00000000819;ENSONIG00000001242;ENSONIG00000001483;ENSONIG00000001542;ENSONIG00000001959;ENSONIG00000001987;ENSONIG00000002137;ENSONIG00000002362;ENSONIG00000003312;ENSONIG00000003858;ENSONIG00000004181;ENSONIG00000004227;ENSONIG00000004319;ENSONIG00000004373;ENSONIG00000004759;ENSONIG00000004764;ENSONIG00000005297;ENSONIG00000005309;ENSONIG00000005931;ENSONIG00000005936;…
Focal adhesion	ko04510	79	ENSONIG00000000226;ENSONIG00000000863;ENSONIG00000000980;ENSONIG00000001316;ENSONIG00000001584;ENSONIG00000001785;ENSONIG00000002190;ENSONIG00000002485;ENSONIG00000002802;ENSONIG00000002815;ENSONIG00000002865;ENSONIG00000003095;ENSONIG00000003148;ENSONIG00000003316;ENSONIG00000003336;ENSONIG00000004352;ENSONIG00000004372;ENSONIG00000004374;ENSONIG00000004736;ENSONIG00000004748;ENSONIG00000005157;…
Phagosome	ko04145	78	ENSONIG00000000090;ENSONIG00000000936;ENSONIG00000000980;ENSONIG00000001179;ENSONIG00000001987;ENSONIG00000002066;ENSONIG00000003060;ENSONIG00000003148;ENSONIG00000003655;ENSONIG00000003902;ENSONIG00000003904;ENSONIG00000004319;ENSONIG00000004885;ENSONIG00000005153;ENSONIG00000005747;ENSONIG00000005905;ENSONIG00000006060;ENSONIG00000006480;ENSONIG00000007445;ENSONIG00000007449;ENSONIG00000007664;…
Regulation of actin cytoskeleton	ko04810	77	ENSONIG00000000226;ENSONIG00000000980;ENSONIG00000001316;ENSONIG00000001410;ENSONIG00000001414;ENSONIG00000001468;ENSONIG00000002190;ENSONIG00000002501;ENSONIG00000002576;ENSONIG00000002815;ENSONIG00000003095;ENSONIG00000003148;ENSONIG00000003336;ENSONIG00000003785;ENSONIG00000004372;ENSONIG00000004374;ENSONIG00000004448;ENSONIG00000004693;ENSONIG00000004736;ENSONIG00000005157;ENSONIG00000005230;…
Cytokine-cytokine receptor interaction	ko04060	76	ENSONIG00000000810;ENSONIG00000001406;ENSONIG00000002601;ENSONIG00000002689;ENSONIG00000002802;ENSONIG00000002981;ENSONIG00000004070;ENSONIG00000004270;ENSONIG00000004572;ENSONIG00000005157;ENSONIG00000005447;ENSONIG00000005816;ENSONIG00000005890;ENSONIG00000006297;ENSONIG00000007203;ENSONIG00000007715;ENSONIG00000008529;ENSONIG00000008531;ENSONIG00000008569;ENSONIG00000008571;ENSONIG00000008593;…
Oxidative phosphorylation	ko00190	70	ENSONIG00000001179;ENSONIG00000001687;ENSONIG00000001947;ENSONIG00000002046;ENSONIG00000002428;ENSONIG00000002466;ENSONIG00000002542;ENSONIG00000002555;ENSONIG00000002953;ENSONIG00000003686;ENSONIG00000004885;ENSONIG00000005153;ENSONIG00000007229;ENSONIG00000007531;ENSONIG00000008498;ENSONIG00000008555;ENSONIG00000008625;ENSONIG00000009144;ENSONIG00000009225;ENSONIG00000009230;ENSONIG00000009492;…
Cell adhesion molecules (CAMs)	ko04514	69	ENSONIG00000000129;ENSONIG00000000299;ENSONIG00000000375;ENSONIG00000001324;ENSONIG00000001856;ENSONIG00000002682;ENSONIG00000003095;ENSONIG00000003902;ENSONIG00000003904;ENSONIG00000004156;ENSONIG00000004958;ENSONIG00000005085;ENSONIG00000005431;ENSONIG00000005905;ENSONIG00000006861;ENSONIG00000007245;ENSONIG00000007253;ENSONIG00000007343;ENSONIG00000007445;ENSONIG00000007449;ENSONIG00000008695;…
Herpes simplex infection	ko05168	66	ENSONIG00000001178;ENSONIG00000001360;ENSONIG00000001925;ENSONIG00000002689;ENSONIG00000002943;ENSONIG00000003902;ENSONIG00000003904;ENSONIG00000004224;ENSONIG00000004958;ENSONIG00000005759;ENSONIG00000005905;ENSONIG00000005931;ENSONIG00000007445;ENSONIG00000007449;ENSONIG00000007565;ENSONIG00000009129;ENSONIG00000009132;ENSONIG00000009248;ENSONIG00000009294;ENSONIG00000009627;ENSONIG00000009815;…
Purine metabolism	ko00230	63	ENSONIG00000000200;ENSONIG00000000259;ENSONIG00000000307;ENSONIG00000000381;ENSONIG00000000852;ENSONIG00000000983;ENSONIG00000000991;ENSONIG00000001484;ENSONIG00000001696;ENSONIG00000001787;ENSONIG00000002695;ENSONIG00000002725;ENSONIG00000002917;ENSONIG00000003354;ENSONIG00000003869;ENSONIG00000005021;ENSONIG00000005462;ENSONIG00000005518;ENSONIG00000006474;ENSONIG00000007202;ENSONIG00000007280;…
Apoptosis	ko04210	63	ENSONIG00000000810;ENSONIG00000000863;ENSONIG00000001178;ENSONIG00000001297;ENSONIG00000002271;ENSONIG00000002689;ENSONIG00000003148;ENSONIG00000004277;ENSONIG00000005125;ENSONIG00000005931;ENSONIG00000006615;ENSONIG00000006658;ENSONIG00000007306;ENSONIG00000007651;ENSONIG00000007739;ENSONIG00000008542;ENSONIG00000008571;ENSONIG00000008622;ENSONIG00000009627;ENSONIG00000010261;ENSONIG00000011048;…
Carbon metabolism	ko01200	62	ENSONIG00000000106;ENSONIG00000000991;ENSONIG00000001016;ENSONIG00000001078;ENSONIG00000001264;ENSONIG00000002725;ENSONIG00000002996;ENSONIG00000003451;ENSONIG00000004034;ENSONIG00000005123;ENSONIG00000005140;ENSONIG00000005716;ENSONIG00000005800;ENSONIG00000006474;ENSONIG00000007083;ENSONIG00000007498;ENSONIG00000008118;ENSONIG00000008258;ENSONIG00000008491;ENSONIG00000009225;ENSONIG00000009338;…
Tight junction	ko04530	57	ENSONIG00000000010;ENSONIG00000000091;ENSONIG00000000092;ENSONIG00000000699;ENSONIG00000000863;ENSONIG00000001316;ENSONIG00000001761;ENSONIG00000001856;ENSONIG00000002502;ENSONIG00000002505;ENSONIG00000002657;ENSONIG00000003148;ENSONIG00000003316;ENSONIG00000004101;ENSONIG00000004156;ENSONIG00000004448;ENSONIG00000005431;ENSONIG00000005919;ENSONIG00000006124;ENSONIG00000006351;ENSONIG00000006882;…
mTOR signaling pathway	ko04150	55	ENSONIG00000000863;ENSONIG00000001454;ENSONIG00000002539;ENSONIG00000002797;ENSONIG00000002912;ENSONIG00000003314;ENSONIG00000003316;ENSONIG00000003965;ENSONIG00000004121;ENSONIG00000005119;ENSONIG00000005153;ENSONIG00000005309;ENSONIG00000006383;ENSONIG00000007158;ENSONIG00000007795;ENSONIG00000008212;ENSONIG00000009144;ENSONIG00000009230;ENSONIG00000009627;ENSONIG00000010406;ENSONIG00000010821;…
Lysosome	ko04142	55	ENSONIG00000000050;ENSONIG00000000603;ENSONIG00000001179;ENSONIG00000002230;ENSONIG00000002247;ENSONIG00000002489;ENSONIG00000004885;ENSONIG00000005125;ENSONIG00000005419;ENSONIG00000005876;ENSONIG00000006112;ENSONIG00000007465;ENSONIG00000007537;ENSONIG00000007616;ENSONIG00000008542;ENSONIG00000009230;ENSONIG00000010036;ENSONIG00000010157;ENSONIG00000010407;ENSONIG00000010413;ENSONIG00000011477;…
RNA transport	ko03013	53	ENSONIG00000000019;ENSONIG00000000047;ENSONIG00000001592;ENSONIG00000001927;ENSONIG00000002235;ENSONIG00000002717;ENSONIG00000002969;ENSONIG00000003283;ENSONIG00000003643;ENSONIG00000003740;ENSONIG00000004346;ENSONIG00000004348;ENSONIG00000005309;ENSONIG00000005931;ENSONIG00000006008;ENSONIG00000006245;ENSONIG00000006871;ENSONIG00000007471;ENSONIG00000007716;ENSONIG00000008238;ENSONIG00000008468;…
Calcium signaling pathway	ko04020	52	ENSONIG00000000307;ENSONIG00000000375;ENSONIG00000000496;ENSONIG00000000629;ENSONIG00000000919;ENSONIG00000001018;ENSONIG00000001168;ENSONIG00000001850;ENSONIG00000002275;ENSONIG00000002822;ENSONIG00000003316;ENSONIG00000003806;ENSONIG00000003826;ENSONIG00000003892;ENSONIG00000005191;ENSONIG00000005343;ENSONIG00000005692;ENSONIG00000005823;ENSONIG00000006545;ENSONIG00000006825;ENSONIG00000008088;…
FoxO signaling pathway	ko04068	51	ENSONIG00000000179;ENSONIG00000000438;ENSONIG00000000810;ENSONIG00000000863;ENSONIG00000001148;ENSONIG00000002689;ENSONIG00000002797;ENSONIG00000004109;ENSONIG00000005329;ENSONIG00000005674;ENSONIG00000005890;ENSONIG00000007306;ENSONIG00000008414;ENSONIG00000009265;ENSONIG00000009358;ENSONIG00000009627;ENSONIG00000009933;ENSONIG00000010137;ENSONIG00000010655;ENSONIG00000011065;ENSONIG00000011834;…
Neuroactive ligand-receptor interaction	ko04080	50	ENSONIG00000000110;ENSONIG00000001121;ENSONIG00000001874;ENSONIG00000003826;ENSONIG00000003833;ENSONIG00000004617;ENSONIG00000005868;ENSONIG00000005975;ENSONIG00000006456;ENSONIG00000006917;ENSONIG00000006938;ENSONIG00000007178;ENSONIG00000007715;ENSONIG00000008088;ENSONIG00000009203;ENSONIG00000011716;ENSONIG00000012787;ENSONIG00000014920;ENSONIG00000015447;ENSONIG00000016314;ENSONIG00000016506;…
DI4 vs DI8
Endocytosis	ko04144	77	ENSONIG00000000073;ENSONIG00000001625;ENSONIG00000001932;ENSONIG00000001990;ENSONIG00000001996;ENSONIG00000002544;ENSONIG00000002772;ENSONIG00000003418;ENSONIG00000003489;ENSONIG00000003589;ENSONIG00000003668;ENSONIG00000003785;ENSONIG00000004051;ENSONIG00000004410;ENSONIG00000004572;ENSONIG00000005419;ENSONIG00000006212;ENSONIG00000006226;ENSONIG00000006480;ENSONIG00000006488;ENSONIG00000007697;…
Focal adhesion	ko04510	70	ENSONIG00000000277;ENSONIG00000000467;ENSONIG00000001356;ENSONIG00000001430;ENSONIG00000002034;ENSONIG00000003148;ENSONIG00000004372;ENSONIG00000004374;ENSONIG00000004736;ENSONIG00000004748;ENSONIG00000004997;ENSONIG00000005187;ENSONIG00000005747;ENSONIG00000006366;ENSONIG00000006838;ENSONIG00000007572;ENSONIG00000007751;ENSONIG00000007828;ENSONIG00000007924;ENSONIG00000007944;ENSONIG00000008379;…
MAPK signaling pathway	ko04010	70	ENSONIG00000000467;ENSONIG00000001166;ENSONIG00000001385;ENSONIG00000001430;ENSONIG00000001545;ENSONIG00000001551;ENSONIG00000002481;ENSONIG00000002689;ENSONIG00000002876;ENSONIG00000003745;ENSONIG00000005187;ENSONIG00000005582;ENSONIG00000005880;ENSONIG00000007023;ENSONIG00000007306;ENSONIG00000008549;ENSONIG00000008622;ENSONIG00000008629;ENSONIG00000009084;ENSONIG00000009396;ENSONIG00000009407;…
Oxidative phosphorylation	ko00190	67	ENSONIG00000000021;ENSONIG00000001687;ENSONIG00000002466;ENSONIG00000002542;ENSONIG00000002555;ENSONIG00000003083;ENSONIG00000003382;ENSONIG00000003686;ENSONIG00000003717;ENSONIG00000005620;ENSONIG00000005924;ENSONIG00000006959;ENSONIG00000007229;ENSONIG00000007745;ENSONIG00000008498;ENSONIG00000009230;ENSONIG00000010166;ENSONIG00000010236;ENSONIG00000011207;ENSONIG00000012682;ENSONIG00000012946;…
Protein processing in endoplasmic reticulum	ko04141	65	ENSONIG00000000819;ENSONIG00000001483;ENSONIG00000001542;ENSONIG00000001637;ENSONIG00000001987;ENSONIG00000002876;ENSONIG00000003793;ENSONIG00000003858;ENSONIG00000004181;ENSONIG00000004227;ENSONIG00000005297;ENSONIG00000005309;ENSONIG00000006547;ENSONIG00000007664;ENSONIG00000008464;ENSONIG00000008526;ENSONIG00000009081;ENSONIG00000009308;ENSONIG00000009748;ENSONIG00000009830;ENSONIG00000010538;…
Apoptosis	ko04210	63	ENSONIG00000001545;ENSONIG00000002271;ENSONIG00000002441;ENSONIG00000002442;ENSONIG00000002689;ENSONIG00000002876;ENSONIG00000003148;ENSONIG00000005125;ENSONIG00000005187;ENSONIG00000007306;ENSONIG00000007739;ENSONIG00000007924;ENSONIG00000008379;ENSONIG00000008542;ENSONIG00000008622;ENSONIG00000011048;ENSONIG00000011105;ENSONIG00000011245;ENSONIG00000012150;ENSONIG00000012314;ENSONIG00000012925;…
Phagosome	ko04145	61	ENSONIG00000000021;ENSONIG00000001987;ENSONIG00000001996;ENSONIG00000003060;ENSONIG00000003148;ENSONIG00000003902;ENSONIG00000004441;ENSONIG00000004730;ENSONIG00000005747;ENSONIG00000005924;ENSONIG00000006077;ENSONIG00000006480;ENSONIG00000007425;ENSONIG00000007453;ENSONIG00000007664;ENSONIG00000009182;ENSONIG00000009230;ENSONIG00000011465;ENSONIG00000012080;ENSONIG00000012919;ENSONIG00000013667;…
Regulation of actin cytoskeleton	ko04810	60	ENSONIG00000000427;ENSONIG00000000467;ENSONIG00000001356;ENSONIG00000001385;ENSONIG00000001430;ENSONIG00000002576;ENSONIG00000003148;ENSONIG00000003785;ENSONIG00000004372;ENSONIG00000004374;ENSONIG00000004736;ENSONIG00000005452;ENSONIG00000006226;ENSONIG00000006838;ENSONIG00000007572;ENSONIG00000007751;ENSONIG00000007924;ENSONIG00000007965;ENSONIG00000007974;ENSONIG00000008379;ENSONIG00000009645;…
mTOR signaling pathway	ko04150	59	ENSONIG00000000021;ENSONIG00000000135;ENSONIG00000000467;ENSONIG00000000701;ENSONIG00000001454;ENSONIG00000001811;ENSONIG00000002274;ENSONIG00000002285;ENSONIG00000003314;ENSONIG00000003320;ENSONIG00000003736;ENSONIG00000003906;ENSONIG00000003965;ENSONIG00000005187;ENSONIG00000005309;ENSONIG00000005924;ENSONIG00000006511;ENSONIG00000006812;ENSONIG00000007451;ENSONIG00000007795;ENSONIG00000007924;…
Insulin signaling pathway	ko04910	58	ENSONIG00000000467;ENSONIG00000000701;ENSONIG00000001168;ENSONIG00000001356;ENSONIG00000001811;ENSONIG00000002757;ENSONIG00000003044;ENSONIG00000003320;ENSONIG00000004435;ENSONIG00000005187;ENSONIG00000005674;ENSONIG00000006212;ENSONIG00000007523;ENSONIG00000007924;ENSONIG00000008131;ENSONIG00000008379;ENSONIG00000010086;ENSONIG00000011126;ENSONIG00000011261;ENSONIG00000011883;ENSONIG00000011968;…
FoxO signaling pathway	ko04068	57	ENSONIG00000000438;ENSONIG00000000467;ENSONIG00000001811;ENSONIG00000002689;ENSONIG00000004435;ENSONIG00000005180;ENSONIG00000005187;ENSONIG00000005449;ENSONIG00000005674;ENSONIG00000007208;ENSONIG00000007306;ENSONIG00000007924;ENSONIG00000008131;ENSONIG00000008379;ENSONIG00000008451;ENSONIG00000008829;ENSONIG00000009396;ENSONIG00000009937;ENSONIG00000010655;ENSONIG00000011261;ENSONIG00000011834;…
Herpes simplex infection	ko05168	54	ENSONIG00000000447;ENSONIG00000001356;ENSONIG00000001545;ENSONIG00000001925;ENSONIG00000002055;ENSONIG00000002689;ENSONIG00000002876;ENSONIG00000003902;ENSONIG00000004441;ENSONIG00000005180;ENSONIG00000007425;ENSONIG00000007453;ENSONIG00000008451;ENSONIG00000008797;ENSONIG00000009171;ENSONIG00000009231;ENSONIG00000009248;ENSONIG00000009294;ENSONIG00000009815;ENSONIG00000010970;ENSONIG00000011048;…
Purine metabolism	ko00230	50	ENSONIG00000000476;ENSONIG00000000852;ENSONIG00000000983;ENSONIG00000001696;ENSONIG00000001719;ENSONIG00000002641;ENSONIG00000002695;ENSONIG00000002725;ENSONIG00000002913;ENSONIG00000002917;ENSONIG00000003354;ENSONIG00000005183;ENSONIG00000005189;ENSONIG00000005307;ENSONIG00000005887;ENSONIG00000006702;ENSONIG00000006982;ENSONIG00000007561;ENSONIG00000007733;ENSONIG00000008430;ENSONIG00000008560;…
EI2 vs EI4
Cell adhesion molecules (CAMs)	ko04514	57	ENSONIG00000000299;ENSONIG00000000375;ENSONIG00000001856;ENSONIG00000002344;ENSONIG00000003547;ENSONIG00000003702;ENSONIG00000003728;ENSONIG00000003902;ENSONIG00000004156;ENSONIG00000004441;ENSONIG00000005431;ENSONIG00000007270;ENSONIG00000007449;ENSONIG00000008728;ENSONIG00000009128;ENSONIG00000010119;ENSONIG00000010744;ENSONIG00000010860;ENSONIG00000012947;ENSONIG00000013024;ENSONIG00000013186;…
Cytokine-cytokine receptor interaction	ko04060	56	ENSONIG00000000810;ENSONIG00000001406;ENSONIG00000002126;ENSONIG00000002150;ENSONIG00000002736;ENSONIG00000004572;ENSONIG00000005157;ENSONIG00000005789;ENSONIG00000005816;ENSONIG00000007042;ENSONIG00000008343;ENSONIG00000008531;ENSONIG00000009040;ENSONIG00000009264;ENSONIG00000009590;ENSONIG00000011458;ENSONIG00000011926;ENSONIG00000012123;ENSONIG00000012787;ENSONIG00000012947;ENSONIG00000013065;…
Regulation of actin cytoskeleton	ko04810	52	ENSONIG00000000226;ENSONIG00000000715;ENSONIG00000000726;ENSONIG00000001749;ENSONIG00000002344;ENSONIG00000003213;ENSONIG00000003217;ENSONIG00000003222;ENSONIG00000003273;ENSONIG00000003702;ENSONIG00000004008;ENSONIG00000004693;ENSONIG00000005157;ENSONIG00000005208;ENSONIG00000005232;ENSONIG00000005402;ENSONIG00000005664;ENSONIG00000005779;ENSONIG00000006005;ENSONIG00000007974;ENSONIG00000008965;…
Purine metabolism	ko00230	50	ENSONIG00000000200;ENSONIG00000000259;ENSONIG00000000476;ENSONIG00000000599;ENSONIG00000000852;ENSONIG00000001521;ENSONIG00000003625;ENSONIG00000004262;ENSONIG00000004871;ENSONIG00000005250;ENSONIG00000005307;ENSONIG00000005462;ENSONIG00000006135;ENSONIG00000006370;ENSONIG00000007165;ENSONIG00000007202;ENSONIG00000008419;ENSONIG00000008444;ENSONIG00000008556;ENSONIG00000008560;ENSONIG00000008921;…
FI2 vs FI4
Endocytosis	ko04144	104	ENSONIG00000000693;ENSONIG00000000843;ENSONIG00000000932;ENSONIG00000001625;ENSONIG00000002281;ENSONIG00000002317;ENSONIG00000002346;ENSONIG00000002587;ENSONIG00000002657;ENSONIG00000002981;ENSONIG00000003213;ENSONIG00000003259;ENSONIG00000003418;ENSONIG00000003489;ENSONIG00000003591;ENSONIG00000003898;ENSONIG00000005069;ENSONIG00000005401;ENSONIG00000005744;ENSONIG00000005755;ENSONIG00000006024;…
Purine metabolism	ko00230	94	ENSONIG00000000200;ENSONIG00000000983;ENSONIG00000001460;ENSONIG00000001521;ENSONIG00000001696;ENSONIG00000001787;ENSONIG00000001876;ENSONIG00000002352;ENSONIG00000002491;ENSONIG00000002519;ENSONIG00000002641;ENSONIG00000002659;ENSONIG00000002695;ENSONIG00000002765;ENSONIG00000002913;ENSONIG00000002917;ENSONIG00000003354;ENSONIG00000003625;ENSONIG00000003688;ENSONIG00000004262;ENSONIG00000004871;…
Regulation of actin cytoskeleton	ko04810	93	ENSONIG00000000427;ENSONIG00000000932;ENSONIG00000000980;ENSONIG00000001203;ENSONIG00000001356;ENSONIG00000001433;ENSONIG00000001605;ENSONIG00000001749;ENSONIG00000002236;ENSONIG00000002344;ENSONIG00000002388;ENSONIG00000002576;ENSONIG00000003095;ENSONIG00000003145;ENSONIG00000003213;ENSONIG00000003286;ENSONIG00000003317;ENSONIG00000003336;ENSONIG00000003669;ENSONIG00000004372;ENSONIG00000004374;…
Focal adhesion	ko04510	88	ENSONIG00000000980;ENSONIG00000001203;ENSONIG00000001356;ENSONIG00000001605;ENSONIG00000001749;ENSONIG00000002344;ENSONIG00000002388;ENSONIG00000002865;ENSONIG00000003095;ENSONIG00000003145;ENSONIG00000003286;ENSONIG00000003317;ENSONIG00000003336;ENSONIG00000003898;ENSONIG00000004126;ENSONIG00000004352;ENSONIG00000004372;ENSONIG00000004374;ENSONIG00000004736;ENSONIG00000005157;ENSONIG00000005187;…
RNA transport	ko03013	88	ENSONIG00000000063;ENSONIG00000000697;ENSONIG00000001502;ENSONIG00000001592;ENSONIG00000001927;ENSONIG00000002239;ENSONIG00000002524;ENSONIG00000002536;ENSONIG00000002717;ENSONIG00000003283;ENSONIG00000003296;ENSONIG00000004291;ENSONIG00000004346;ENSONIG00000005139;ENSONIG00000005309;ENSONIG00000005931;ENSONIG00000006008;ENSONIG00000006339;ENSONIG00000006895;ENSONIG00000007388;ENSONIG00000007471;…
Spliceosome	ko03040	82	ENSONIG00000000248;ENSONIG00000000267;ENSONIG00000000370;ENSONIG00000000912;ENSONIG00000001260;ENSONIG00000001395;ENSONIG00000001502;ENSONIG00000001801;ENSONIG00000001903;ENSONIG00000001925;ENSONIG00000002058;ENSONIG00000002305;ENSONIG00000002730;ENSONIG00000003296;ENSONIG00000003761;ENSONIG00000003828;ENSONIG00000004224;ENSONIG00000004291;ENSONIG00000004860;ENSONIG00000005759;ENSONIG00000005932;…
Apoptosis	ko04210	81	ENSONIG00000000520;ENSONIG00000000792;ENSONIG00000001116;ENSONIG00000001146;ENSONIG00000001605;ENSONIG00000001749;ENSONIG00000002250;ENSONIG00000002271;ENSONIG00000002388;ENSONIG00000002770;ENSONIG00000003145;ENSONIG00000003411;ENSONIG00000003430;ENSONIG00000003431;ENSONIG00000003433;ENSONIG00000003466;ENSONIG00000003718;ENSONIG00000005187;ENSONIG00000005732;ENSONIG00000005931;ENSONIG00000006615;…
Phagosome	ko04145	80	ENSONIG00000000021;ENSONIG00000000090;ENSONIG00000000357;ENSONIG00000000980;ENSONIG00000001179;ENSONIG00000001987;ENSONIG00000002066;ENSONIG00000002558;ENSONIG00000002636;ENSONIG00000002770;ENSONIG00000003145;ENSONIG00000003203;ENSONIG00000003466;ENSONIG00000004319;ENSONIG00000004730;ENSONIG00000004891;ENSONIG00000005069;ENSONIG00000005654;ENSONIG00000005924;ENSONIG00000007449;ENSONIG00000007664;…
Protein processing in endoplasmic reticulum	ko04141	79	ENSONIG00000000597;ENSONIG00000000722;ENSONIG00000000819;ENSONIG00000001242;ENSONIG00000001542;ENSONIG00000001637;ENSONIG00000001987;ENSONIG00000002362;ENSONIG00000002403;ENSONIG00000002462;ENSONIG00000003718;ENSONIG00000003793;ENSONIG00000003858;ENSONIG00000004319;ENSONIG00000004714;ENSONIG00000004764;ENSONIG00000005041;ENSONIG00000005297;ENSONIG00000005309;ENSONIG00000005931;ENSONIG00000006547;…
MAPK signaling pathway	ko04010	78	ENSONIG00000000520;ENSONIG00000000728;ENSONIG00000001001;ENSONIG00000001116;ENSONIG00000002096;ENSONIG00000002250;ENSONIG00000002481;ENSONIG00000003304;ENSONIG00000003669;ENSONIG00000003805;ENSONIG00000004352;ENSONIG00000005157;ENSONIG00000005187;ENSONIG00000005587;ENSONIG00000005880;ENSONIG00000006161;ENSONIG00000008549;ENSONIG00000008622;ENSONIG00000008629;ENSONIG00000009084;ENSONIG00000009518;…
Herpes simplex infection	ko05168	77	ENSONIG00000000447;ENSONIG00000000520;ENSONIG00000000645;ENSONIG00000000801;ENSONIG00000001356;ENSONIG00000001925;ENSONIG00000002055;ENSONIG00000002250;ENSONIG00000002295;ENSONIG00000002799;ENSONIG00000002820;ENSONIG00000003143;ENSONIG00000003296;ENSONIG00000003957;ENSONIG00000004224;ENSONIG00000004860;ENSONIG00000005069;ENSONIG00000005759;ENSONIG00000005931;ENSONIG00000006624;ENSONIG00000007449;…
Pyrimidine metabolism	ko00240	69	ENSONIG00000000983;ENSONIG00000001460;ENSONIG00000002352;ENSONIG00000002519;ENSONIG00000002659;ENSONIG00000002765;ENSONIG00000003006;ENSONIG00000003081;ENSONIG00000003625;ENSONIG00000003688;ENSONIG00000004262;ENSONIG00000004366;ENSONIG00000004871;ENSONIG00000005183;ENSONIG00000005250;ENSONIG00000005397;ENSONIG00000005887;ENSONIG00000006083;ENSONIG00000007569;ENSONIG00000008444;ENSONIG00000008921;…
Cell cycle	ko04110	66	ENSONIG00000000068;ENSONIG00000000099;ENSONIG00000000404;ENSONIG00000000747;ENSONIG00000000770;ENSONIG00000001116;ENSONIG00000001295;ENSONIG00000001557;ENSONIG00000002357;ENSONIG00000002711;ENSONIG00000003071;ENSONIG00000003504;ENSONIG00000003618;ENSONIG00000003712;ENSONIG00000004126;ENSONIG00000004356;ENSONIG00000004923;ENSONIG00000005468;ENSONIG00000006161;ENSONIG00000006171;ENSONIG00000006814;…
Cytokine-cytokine receptor interaction	ko04060	63	ENSONIG00000000832;ENSONIG00000002250;ENSONIG00000002601;ENSONIG00000002981;ENSONIG00000003874;ENSONIG00000003898;ENSONIG00000005157;ENSONIG00000005447;ENSONIG00000006297;ENSONIG00000007044;ENSONIG00000007203;ENSONIG00000007715;ENSONIG00000008041;ENSONIG00000008330;ENSONIG00000008536;ENSONIG00000008593;ENSONIG00000008618;ENSONIG00000009171;ENSONIG00000009590;ENSONIG00000011230;ENSONIG00000011505;…
mTOR signaling pathway	ko04150	63	ENSONIG00000000021;ENSONIG00000001234;ENSONIG00000001605;ENSONIG00000001749;ENSONIG00000001811;ENSONIG00000002250;ENSONIG00000002274;ENSONIG00000002285;ENSONIG00000002388;ENSONIG00000002539;ENSONIG00000003320;ENSONIG00000003736;ENSONIG00000003965;ENSONIG00000004121;ENSONIG00000004831;ENSONIG00000005187;ENSONIG00000005309;ENSONIG00000005924;ENSONIG00000006511;ENSONIG00000006895;ENSONIG00000007795;…
Insulin signaling pathway	ko04910	62	ENSONIG00000001168;ENSONIG00000001356;ENSONIG00000001605;ENSONIG00000001749;ENSONIG00000001811;ENSONIG00000001922;ENSONIG00000002096;ENSONIG00000002304;ENSONIG00000002388;ENSONIG00000002757;ENSONIG00000003320;ENSONIG00000004435;ENSONIG00000005187;ENSONIG00000006135;ENSONIG00000007292;ENSONIG00000007374;ENSONIG00000007523;ENSONIG00000007635;ENSONIG00000007924;ENSONIG00000008131;ENSONIG00000009518;…
Ubiquitin mediated proteolysis	ko04120	60	ENSONIG00000001205;ENSONIG00000002295;ENSONIG00000002362;ENSONIG00000002694;ENSONIG00000003071;ENSONIG00000003207;ENSONIG00000003591;ENSONIG00000003659;ENSONIG00000003793;ENSONIG00000004089;ENSONIG00000004888;ENSONIG00000005677;ENSONIG00000005755;ENSONIG00000006254;ENSONIG00000006441;ENSONIG00000006814;ENSONIG00000006836;ENSONIG00000007137;ENSONIG00000007675;ENSONIG00000007697;ENSONIG00000007743;…
Calcium signaling pathway	ko04020	60	ENSONIG00000000496;ENSONIG00000000919;ENSONIG00000000933;ENSONIG00000001018;ENSONIG00000001168;ENSONIG00000001203;ENSONIG00000001433;ENSONIG00000003768;ENSONIG00000003806;ENSONIG00000003826;ENSONIG00000004225;ENSONIG00000005054;ENSONIG00000005191;ENSONIG00000005823;ENSONIG00000006360;ENSONIG00000006545;ENSONIG00000007563;ENSONIG00000011504;ENSONIG00000011537;ENSONIG00000011583;ENSONIG00000011883;…
FoxO signaling pathway	ko04068	58	ENSONIG00000000214;ENSONIG00000000438;ENSONIG00000001116;ENSONIG00000001148;ENSONIG00000001557;ENSONIG00000001605;ENSONIG00000001749;ENSONIG00000001811;ENSONIG00000001915;ENSONIG00000002388;ENSONIG00000004126;ENSONIG00000004435;ENSONIG00000005187;ENSONIG00000007539;ENSONIG00000007808;ENSONIG00000007924;ENSONIG00000008131;ENSONIG00000008829;ENSONIG00000009767;ENSONIG00000009933;ENSONIG00000010477;…
Carbon metabolism	ko01200	58	ENSONIG00000000106;ENSONIG00000000268;ENSONIG00000000417;ENSONIG00000000590;ENSONIG00000001078;ENSONIG00000001781;ENSONIG00000002996;ENSONIG00000003451;ENSONIG00000004034;ENSONIG00000004954;ENSONIG00000005123;ENSONIG00000006474;ENSONIG00000007014;ENSONIG00000007083;ENSONIG00000007161;ENSONIG00000007498;ENSONIG00000007510;ENSONIG00000008118;ENSONIG00000008779;ENSONIG00000009075;ENSONIG00000009596;…
AGE-RAGE signaling pathway in diabetic complications	ko04933	57	ENSONIG00000000919;ENSONIG00000000933;ENSONIG00000001148;ENSONIG00000001557;ENSONIG00000001605;ENSONIG00000001749;ENSONIG00000002250;ENSONIG00000002388;ENSONIG00000002636;ENSONIG00000002793;ENSONIG00000003336;ENSONIG00000003957;ENSONIG00000004126;ENSONIG00000004372;ENSONIG00000005187;ENSONIG00000005823;ENSONIG00000006900;ENSONIG00000007261;ENSONIG00000007924;ENSONIG00000008829;ENSONIG00000009933;…
Wnt signaling pathway	ko04310	56	ENSONIG00000000144;ENSONIG00000000919;ENSONIG00000000933;ENSONIG00000001018;ENSONIG00000001234;ENSONIG00000001362;ENSONIG00000001557;ENSONIG00000002481;ENSONIG00000002799;ENSONIG00000002820;ENSONIG00000003143;ENSONIG00000004121;ENSONIG00000004126;ENSONIG00000004831;ENSONIG00000005463;ENSONIG00000006141;ENSONIG00000006161;ENSONIG00000007226;ENSONIG00000008464;ENSONIG00000009918;ENSONIG00000010653;…
Lysosome	ko04142	54	ENSONIG00000000050;ENSONIG00000000405;ENSONIG00000001146;ENSONIG00000001179;ENSONIG00000001503;ENSONIG00000002299;ENSONIG00000002489;ENSONIG00000002558;ENSONIG00000002770;ENSONIG00000003203;ENSONIG00000003466;ENSONIG00000003649;ENSONIG00000003849;ENSONIG00000005876;ENSONIG00000006359;ENSONIG00000007643;ENSONIG00000008312;ENSONIG00000008649;ENSONIG00000008872;ENSONIG00000009649;ENSONIG00000011177;…
Adrenergic signaling in cardiomyocytes	ko04261	52	ENSONIG00000000496;ENSONIG00000000919;ENSONIG00000000933;ENSONIG00000001001;ENSONIG00000001018;ENSONIG00000001168;ENSONIG00000001356;ENSONIG00000001605;ENSONIG00000001749;ENSONIG00000002388;ENSONIG00000004846;ENSONIG00000005187;ENSONIG00000007924;ENSONIG00000008629;ENSONIG00000009933;ENSONIG00000010228;ENSONIG00000010477;ENSONIG00000010687;ENSONIG00000011065;ENSONIG00000011583;ENSONIG00000011957;…
Ribosome biogenesis in eukaryotes	ko03008	51	ENSONIG00000001085;ENSONIG00000001421;ENSONIG00000001610;ENSONIG00000002319;ENSONIG00000002635;ENSONIG00000002799;ENSONIG00000002820;ENSONIG00000002999;ENSONIG00000003143;ENSONIG00000003319;ENSONIG00000003394;ENSONIG00000004191;ENSONIG00000005139;ENSONIG00000005874;ENSONIG00000006578;ENSONIG00000007136;ENSONIG00000007227;ENSONIG00000008042;ENSONIG00000008445;ENSONIG00000009280;ENSONIG00000010090;…
Phosphatidylinositol signaling system	ko04070	50	ENSONIG00000000919;ENSONIG00000000933;ENSONIG00000001168;ENSONIG00000001605;ENSONIG00000001749;ENSONIG00000002388;ENSONIG00000002757;ENSONIG00000003198;ENSONIG00000003759;ENSONIG00000003768;ENSONIG00000003877;ENSONIG00000003883;ENSONIG00000005823;ENSONIG00000006276;ENSONIG00000006357;ENSONIG00000006726;ENSONIG00000006968;ENSONIG00000007277;ENSONIG00000007492;ENSONIG00000007924;ENSONIG00000010477;…
FI4 vs FI8
Endocytosis	ko04144	91	ENSONIG00000000111;ENSONIG00000000693;ENSONIG00000000843;ENSONIG00000000932;ENSONIG00000001313;ENSONIG00000001625;ENSONIG00000001996;ENSONIG00000002317;ENSONIG00000002346;ENSONIG00000002587;ENSONIG00000002855;ENSONIG00000002981;ENSONIG00000003213;ENSONIG00000003259;ENSONIG00000003418;ENSONIG00000003489;ENSONIG00000003547;ENSONIG00000003591;ENSONIG00000003898;ENSONIG00000004572;ENSONIG00000004759;…
RNA transport	ko03013	88	ENSONIG00000000063;ENSONIG00000000606;ENSONIG00000000697;ENSONIG00000001502;ENSONIG00000001592;ENSONIG00000002239;ENSONIG00000002524;ENSONIG00000002717;ENSONIG00000003283;ENSONIG00000003296;ENSONIG00000004291;ENSONIG00000004346;ENSONIG00000005139;ENSONIG00000005309;ENSONIG00000005931;ENSONIG00000006008;ENSONIG00000006339;ENSONIG00000006895;ENSONIG00000007388;ENSONIG00000007471;ENSONIG00000007489;…
Purine metabolism	ko00230	82	ENSONIG00000000070;ENSONIG00000000200;ENSONIG00000000259;ENSONIG00000000983;ENSONIG00000001460;ENSONIG00000001696;ENSONIG00000001787;ENSONIG00000001876;ENSONIG00000002352;ENSONIG00000002491;ENSONIG00000002519;ENSONIG00000002641;ENSONIG00000002659;ENSONIG00000002695;ENSONIG00000002765;ENSONIG00000002913;ENSONIG00000003354;ENSONIG00000003688;ENSONIG00000004262;ENSONIG00000004871;ENSONIG00000005021;…
Spliceosome	ko03040	81	ENSONIG00000000248;ENSONIG00000000267;ENSONIG00000000912;ENSONIG00000001098;ENSONIG00000001260;ENSONIG00000001395;ENSONIG00000001502;ENSONIG00000001801;ENSONIG00000002058;ENSONIG00000002305;ENSONIG00000002730;ENSONIG00000003061;ENSONIG00000003296;ENSONIG00000003761;ENSONIG00000003828;ENSONIG00000004224;ENSONIG00000004291;ENSONIG00000004326;ENSONIG00000004759;ENSONIG00000005759;ENSONIG00000005932;…
Regulation of actin cytoskeleton	ko04810	74	ENSONIG00000000005;ENSONIG00000000427;ENSONIG00000000932;ENSONIG00000000980;ENSONIG00000001203;ENSONIG00000001356;ENSONIG00000001410;ENSONIG00000001430;ENSONIG00000001433;ENSONIG00000001605;ENSONIG00000001749;ENSONIG00000002236;ENSONIG00000002344;ENSONIG00000002388;ENSONIG00000003145;ENSONIG00000003213;ENSONIG00000003317;ENSONIG00000003336;ENSONIG00000003669;ENSONIG00000004372;ENSONIG00000004374;…
Focal adhesion	ko04510	67	ENSONIG00000000005;ENSONIG00000000980;ENSONIG00000001203;ENSONIG00000001356;ENSONIG00000001430;ENSONIG00000001584;ENSONIG00000001605;ENSONIG00000001749;ENSONIG00000002170;ENSONIG00000002344;ENSONIG00000002388;ENSONIG00000002865;ENSONIG00000003145;ENSONIG00000003317;ENSONIG00000003336;ENSONIG00000003898;ENSONIG00000004126;ENSONIG00000004372;ENSONIG00000004374;ENSONIG00000004736;ENSONIG00000005157;…
MAPK signaling pathway	ko04010	66	ENSONIG00000000728;ENSONIG00000001001;ENSONIG00000001116;ENSONIG00000001430;ENSONIG00000002096;ENSONIG00000002250;ENSONIG00000002481;ENSONIG00000003304;ENSONIG00000003669;ENSONIG00000003675;ENSONIG00000003805;ENSONIG00000004759;ENSONIG00000005157;ENSONIG00000005187;ENSONIG00000005587;ENSONIG00000005880;ENSONIG00000006161;ENSONIG00000007023;ENSONIG00000008343;ENSONIG00000008549;ENSONIG00000008629;…
Phagosome	ko04145	66	ENSONIG00000000021;ENSONIG00000000090;ENSONIG00000000980;ENSONIG00000001179;ENSONIG00000001987;ENSONIG00000001996;ENSONIG00000002170;ENSONIG00000002558;ENSONIG00000002770;ENSONIG00000003145;ENSONIG00000003203;ENSONIG00000003466;ENSONIG00000003547;ENSONIG00000004319;ENSONIG00000004885;ENSONIG00000005153;ENSONIG00000005654;ENSONIG00000005924;ENSONIG00000007445;ENSONIG00000007664;ENSONIG00000009129;…
Protein processing in endoplasmic reticulum	ko04141	65	ENSONIG00000000597;ENSONIG00000000722;ENSONIG00000000819;ENSONIG00000001542;ENSONIG00000001689;ENSONIG00000001987;ENSONIG00000002403;ENSONIG00000002462;ENSONIG00000003138;ENSONIG00000003312;ENSONIG00000003718;ENSONIG00000003858;ENSONIG00000004319;ENSONIG00000004759;ENSONIG00000004764;ENSONIG00000005041;ENSONIG00000005309;ENSONIG00000005931;ENSONIG00000007063;ENSONIG00000007243;ENSONIG00000007287;…
Herpes simplex infection	ko05168	65	ENSONIG00000000645;ENSONIG00000000801;ENSONIG00000001178;ENSONIG00000001356;ENSONIG00000002055;ENSONIG00000002250;ENSONIG00000002799;ENSONIG00000003143;ENSONIG00000003296;ENSONIG00000003547;ENSONIG00000004224;ENSONIG00000005759;ENSONIG00000005835;ENSONIG00000005931;ENSONIG00000006624;ENSONIG00000007445;ENSONIG00000008343;ENSONIG00000009129;ENSONIG00000009163;ENSONIG00000009171;ENSONIG00000009231;…
Cytokine-cytokine receptor interaction	ko04060	62	ENSONIG00000000832;ENSONIG00000002150;ENSONIG00000002250;ENSONIG00000002601;ENSONIG00000002981;ENSONIG00000003874;ENSONIG00000003898;ENSONIG00000004270;ENSONIG00000004572;ENSONIG00000005048;ENSONIG00000005157;ENSONIG00000005816;ENSONIG00000007042;ENSONIG00000007044;ENSONIG00000007203;ENSONIG00000007715;ENSONIG00000008330;ENSONIG00000008343;ENSONIG00000008593;ENSONIG00000009171;ENSONIG00000009264;…
Pyrimidine metabolism	ko00240	62	ENSONIG00000000070;ENSONIG00000000259;ENSONIG00000000983;ENSONIG00000001460;ENSONIG00000002352;ENSONIG00000002519;ENSONIG00000002659;ENSONIG00000002765;ENSONIG00000003006;ENSONIG00000003081;ENSONIG00000003688;ENSONIG00000004262;ENSONIG00000004366;ENSONIG00000004871;ENSONIG00000005183;ENSONIG00000005250;ENSONIG00000005397;ENSONIG00000005887;ENSONIG00000006083;ENSONIG00000006370;ENSONIG00000007569;…
Ribosome	ko03010	62	ENSONIG00000000609;ENSONIG00000000900;ENSONIG00000001150;ENSONIG00000002051;ENSONIG00000002814;ENSONIG00000003122;ENSONIG00000004138;ENSONIG00000004876;ENSONIG00000004894;ENSONIG00000005480;ENSONIG00000005934;ENSONIG00000006539;ENSONIG00000007508;ENSONIG00000007988;ENSONIG00000008746;ENSONIG00000008992;ENSONIG00000009739;ENSONIG00000010307;ENSONIG00000010566;ENSONIG00000011286;ENSONIG00000011427;…
Apoptosis	ko04210	60	ENSONIG00000000792;ENSONIG00000001116;ENSONIG00000001178;ENSONIG00000001605;ENSONIG00000001749;ENSONIG00000002250;ENSONIG00000002388;ENSONIG00000002770;ENSONIG00000003145;ENSONIG00000003411;ENSONIG00000003466;ENSONIG00000003718;ENSONIG00000005187;ENSONIG00000005732;ENSONIG00000005931;ENSONIG00000006615;ENSONIG00000006629;ENSONIG00000007243;ENSONIG00000007651;ENSONIG00000007924;ENSONIG00000009095;…
mTOR signaling pathway	ko04150	58	ENSONIG00000000021;ENSONIG00000000701;ENSONIG00000001234;ENSONIG00000001605;ENSONIG00000001749;ENSONIG00000002250;ENSONIG00000002274;ENSONIG00000002285;ENSONIG00000002388;ENSONIG00000002539;ENSONIG00000003314;ENSONIG00000003320;ENSONIG00000003736;ENSONIG00000003965;ENSONIG00000004121;ENSONIG00000004831;ENSONIG00000005153;ENSONIG00000005187;ENSONIG00000005309;ENSONIG00000005924;ENSONIG00000006511;…
Cell cycle	ko04110	56	ENSONIG00000000068;ENSONIG00000000099;ENSONIG00000000404;ENSONIG00000000747;ENSONIG00000000770;ENSONIG00000001116;ENSONIG00000001295;ENSONIG00000001557;ENSONIG00000002357;ENSONIG00000003071;ENSONIG00000003618;ENSONIG00000003712;ENSONIG00000004126;ENSONIG00000005468;ENSONIG00000006161;ENSONIG00000006171;ENSONIG00000006814;ENSONIG00000006835;ENSONIG00000007720;ENSONIG00000007738;ENSONIG00000007807;…
Ribosome biogenesis in eukaryotes	ko03008	54	ENSONIG00000001085;ENSONIG00000001421;ENSONIG00000001610;ENSONIG00000002319;ENSONIG00000002635;ENSONIG00000002799;ENSONIG00000002999;ENSONIG00000003143;ENSONIG00000003319;ENSONIG00000003394;ENSONIG00000004191;ENSONIG00000005139;ENSONIG00000005874;ENSONIG00000006578;ENSONIG00000007136;ENSONIG00000007227;ENSONIG00000008042;ENSONIG00000008445;ENSONIG00000009280;ENSONIG00000010090;ENSONIG00000010414;…
Wnt signaling pathway	ko04310	53	ENSONIG00000000144;ENSONIG00000000919;ENSONIG00000000933;ENSONIG00000001018;ENSONIG00000001234;ENSONIG00000001362;ENSONIG00000001557;ENSONIG00000002481;ENSONIG00000002799;ENSONIG00000003143;ENSONIG00000004121;ENSONIG00000004126;ENSONIG00000004831;ENSONIG00000005463;ENSONIG00000006042;ENSONIG00000006141;ENSONIG00000006161;ENSONIG00000007226;ENSONIG00000007451;ENSONIG00000008464;ENSONIG00000010653;…
Ubiquitin mediated proteolysis	ko04120	53	ENSONIG00000001205;ENSONIG00000001689;ENSONIG00000003071;ENSONIG00000003207;ENSONIG00000003591;ENSONIG00000003659;ENSONIG00000004888;ENSONIG00000006254;ENSONIG00000006814;ENSONIG00000006836;ENSONIG00000007743;ENSONIG00000008016;ENSONIG00000008278;ENSONIG00000008464;ENSONIG00000008694;ENSONIG00000008930;ENSONIG00000009193;ENSONIG00000009204;ENSONIG00000009445;ENSONIG00000009545;ENSONIG00000010062;…
Lysosome	ko04142	53	ENSONIG00000000050;ENSONIG00000000405;ENSONIG00000001179;ENSONIG00000001503;ENSONIG00000002299;ENSONIG00000002489;ENSONIG00000002515;ENSONIG00000002558;ENSONIG00000002770;ENSONIG00000003203;ENSONIG00000003466;ENSONIG00000003649;ENSONIG00000003849;ENSONIG00000004885;ENSONIG00000006742;ENSONIG00000007537;ENSONIG00000007643;ENSONIG00000008312;ENSONIG00000008649;ENSONIG00000008872;ENSONIG00000010326;…
Insulin signaling pathway	ko04910	52	ENSONIG00000000701;ENSONIG00000001168;ENSONIG00000001356;ENSONIG00000001605;ENSONIG00000001749;ENSONIG00000001922;ENSONIG00000002096;ENSONIG00000002388;ENSONIG00000002757;ENSONIG00000003320;ENSONIG00000004435;ENSONIG00000005187;ENSONIG00000005674;ENSONIG00000006135;ENSONIG00000007292;ENSONIG00000007635;ENSONIG00000007924;ENSONIG00000008131;ENSONIG00000009275;ENSONIG00000009767;ENSONIG00000010085;…
Carbon metabolism	ko01200	52	ENSONIG00000000106;ENSONIG00000000268;ENSONIG00000000417;ENSONIG00000000590;ENSONIG00000001078;ENSONIG00000001781;ENSONIG00000003269;ENSONIG00000003451;ENSONIG00000004034;ENSONIG00000004839;ENSONIG00000005123;ENSONIG00000006474;ENSONIG00000007014;ENSONIG00000007161;ENSONIG00000008118;ENSONIG00000008258;ENSONIG00000009075;ENSONIG00000009596;ENSONIG00000009868;ENSONIG00000011126;ENSONIG00000011877;…
AGE-RAGE signaling pathway in diabetic complications	ko04933	51	ENSONIG00000000919;ENSONIG00000000933;ENSONIG00000001557;ENSONIG00000001605;ENSONIG00000001749;ENSONIG00000002250;ENSONIG00000002388;ENSONIG00000002793;ENSONIG00000003336;ENSONIG00000004126;ENSONIG00000004372;ENSONIG00000005187;ENSONIG00000005674;ENSONIG00000005823;ENSONIG00000006900;ENSONIG00000007924;ENSONIG00000008343;ENSONIG00000009666;ENSONIG00000009785;ENSONIG00000011230;ENSONIG00000012612;…
AI4 vs BI4
Endocytosis	ko04144	72	ENSONIG00000000208;ENSONIG00000000693;ENSONIG00000001313;ENSONIG00000001990;ENSONIG00000002281;ENSONIG00000002734;ENSONIG00000002802;ENSONIG00000002961;ENSONIG00000002981;ENSONIG00000003001;ENSONIG00000003217;ENSONIG00000003489;ENSONIG00000003493;ENSONIG00000003547;ENSONIG00000004008;ENSONIG00000004453;ENSONIG00000004684;ENSONIG00000004822;ENSONIG00000005557;ENSONIG00000005597;ENSONIG00000006169;…
Regulation of actin cytoskeleton	ko04810	64	ENSONIG00000000005;ENSONIG00000000226;ENSONIG00000000467;ENSONIG00000000980;ENSONIG00000001414;ENSONIG00000001433;ENSONIG00000001435;ENSONIG00000001749;ENSONIG00000002190;ENSONIG00000002388;ENSONIG00000003001;ENSONIG00000003145;ENSONIG00000003217;ENSONIG00000003243;ENSONIG00000003336;ENSONIG00000004008;ENSONIG00000004066;ENSONIG00000004448;ENSONIG00000004736;ENSONIG00000004878;ENSONIG00000004973;…
Cytokine-cytokine receptor interaction	ko04060	63	ENSONIG00000002150;ENSONIG00000002601;ENSONIG00000002689;ENSONIG00000002736;ENSONIG00000002802;ENSONIG00000002981;ENSONIG00000003001;ENSONIG00000004270;ENSONIG00000006297;ENSONIG00000007156;ENSONIG00000007715;ENSONIG00000008531;ENSONIG00000008536;ENSONIG00000008569;ENSONIG00000009264;ENSONIG00000011458;ENSONIG00000012275;ENSONIG00000012362;ENSONIG00000012618;ENSONIG00000012787;ENSONIG00000012947;…
Herpes simplex infection	ko05168	59	ENSONIG00000000801;ENSONIG00000001178;ENSONIG00000002689;ENSONIG00000002736;ENSONIG00000003547;ENSONIG00000003904;ENSONIG00000004349;ENSONIG00000004441;ENSONIG00000005180;ENSONIG00000005347;ENSONIG00000006327;ENSONIG00000006624;ENSONIG00000007453;ENSONIG00000008401;ENSONIG00000008451;ENSONIG00000008628;ENSONIG00000009128;ENSONIG00000009132;ENSONIG00000009231;ENSONIG00000009248;ENSONIG00000010088;…
Focal adhesion	ko04510	57	ENSONIG00000000005;ENSONIG00000000226;ENSONIG00000000277;ENSONIG00000000305;ENSONIG00000000467;ENSONIG00000000873;ENSONIG00000000980;ENSONIG00000001749;ENSONIG00000002034;ENSONIG00000002190;ENSONIG00000002248;ENSONIG00000002388;ENSONIG00000002802;ENSONIG00000002961;ENSONIG00000003001;ENSONIG00000003145;ENSONIG00000003316;ENSONIG00000003336;ENSONIG00000004066;ENSONIG00000004736;ENSONIG00000004881;…
Cell adhesion molecules (CAMs)	ko04514	54	ENSONIG00000000299;ENSONIG00000000375;ENSONIG00000001324;ENSONIG00000003547;ENSONIG00000003904;ENSONIG00000004156;ENSONIG00000004441;ENSONIG00000005431;ENSONIG00000006327;ENSONIG00000007453;ENSONIG00000008711;ENSONIG00000009128;ENSONIG00000009132;ENSONIG00000009709;ENSONIG00000010119;ENSONIG00000010510;ENSONIG00000011158;ENSONIG00000011260;ENSONIG00000012947;ENSONIG00000013024;ENSONIG00000013555;…
Neuroactive ligand-receptor interaction	ko04080	54	ENSONIG00000001121;ENSONIG00000001433;ENSONIG00000001435;ENSONIG00000002138;ENSONIG00000002474;ENSONIG00000006456;ENSONIG00000007178;ENSONIG00000007715;ENSONIG00000008088;ENSONIG00000008483;ENSONIG00000009279;ENSONIG00000010312;ENSONIG00000011424;ENSONIG00000011572;ENSONIG00000011716;ENSONIG00000012787;ENSONIG00000012801;ENSONIG00000012807;ENSONIG00000013250;ENSONIG00000016011;ENSONIG00000016419;…
MAPK signaling pathway	ko04010	54	ENSONIG00000000351;ENSONIG00000000467;ENSONIG00000000892;ENSONIG00000001414;ENSONIG00000001551;ENSONIG00000002689;ENSONIG00000002734;ENSONIG00000002736;ENSONIG00000003001;ENSONIG00000003316;ENSONIG00000003497;ENSONIG00000003675;ENSONIG00000003805;ENSONIG00000003995;ENSONIG00000004349;ENSONIG00000004448;ENSONIG00000004519;ENSONIG00000005880;ENSONIG00000007023;ENSONIG00000007590;ENSONIG00000008401;…
Calcium signaling pathway	ko04020	50	ENSONIG00000000351;ENSONIG00000000375;ENSONIG00000000933;ENSONIG00000001168;ENSONIG00000001433;ENSONIG00000001435;ENSONIG00000001943;ENSONIG00000002854;ENSONIG00000003001;ENSONIG00000003316;ENSONIG00000005191;ENSONIG00000005222;ENSONIG00000006545;ENSONIG00000007429;ENSONIG00000008054;ENSONIG00000008088;ENSONIG00000009272;ENSONIG00000009279;ENSONIG00000010726;ENSONIG00000011716;ENSONIG00000012807;…
AI8 vs BI8
Oxidative phosphorylation	ko00190	114	ENSONIG00000000021;ENSONIG00000001179;ENSONIG00000001687;ENSONIG00000001947;ENSONIG00000002428;ENSONIG00000002466;ENSONIG00000002471;ENSONIG00000002542;ENSONIG00000002555;ENSONIG00000002953;ENSONIG00000003083;ENSONIG00000003382;ENSONIG00000003686;ENSONIG00000003717;ENSONIG00000004885;ENSONIG00000005153;ENSONIG00000005924;ENSONIG00000006935;ENSONIG00000006959;ENSONIG00000007229;ENSONIG00000007272;…
Endocytosis	ko04144	89	ENSONIG00000000054;ENSONIG00000000073;ENSONIG00000000843;ENSONIG00000001164;ENSONIG00000001628;ENSONIG00000001996;ENSONIG00000002092;ENSONIG00000002317;ENSONIG00000002425;ENSONIG00000002544;ENSONIG00000003213;ENSONIG00000003489;ENSONIG00000003493;ENSONIG00000003589;ENSONIG00000003591;ENSONIG00000003679;ENSONIG00000004008;ENSONIG00000004151;ENSONIG00000004453;ENSONIG00000004676;ENSONIG00000005401;…
Phagosome	ko04145	87	ENSONIG00000000021;ENSONIG00000000357;ENSONIG00000000980;ENSONIG00000001179;ENSONIG00000001987;ENSONIG00000001996;ENSONIG00000002425;ENSONIG00000002471;ENSONIG00000002558;ENSONIG00000002636;ENSONIG00000003148;ENSONIG00000003648;ENSONIG00000003902;ENSONIG00000004885;ENSONIG00000005153;ENSONIG00000005654;ENSONIG00000005905;ENSONIG00000005924;ENSONIG00000006325;ENSONIG00000006327;ENSONIG00000006480;…
Lysosome	ko04142	76	ENSONIG00000000050;ENSONIG00000000405;ENSONIG00000000456;ENSONIG00000000603;ENSONIG00000001173;ENSONIG00000001179;ENSONIG00000001181;ENSONIG00000002247;ENSONIG00000002489;ENSONIG00000002558;ENSONIG00000003051;ENSONIG00000003868;ENSONIG00000004295;ENSONIG00000004755;ENSONIG00000004885;ENSONIG00000005125;ENSONIG00000005712;ENSONIG00000006112;ENSONIG00000006359;ENSONIG00000006742;ENSONIG00000006935;…
Herpes simplex infection	ko05168	69	ENSONIG00000000645;ENSONIG00000001925;ENSONIG00000002820;ENSONIG00000002876;ENSONIG00000002943;ENSONIG00000003902;ENSONIG00000003957;ENSONIG00000004860;ENSONIG00000005759;ENSONIG00000005905;ENSONIG00000006325;ENSONIG00000006327;ENSONIG00000006624;ENSONIG00000007425;ENSONIG00000007449;ENSONIG00000007453;ENSONIG00000008575;ENSONIG00000008628;ENSONIG00000008797;ENSONIG00000009129;ENSONIG00000009132;…
Regulation of actin cytoskeleton	ko04810	65	ENSONIG00000000427;ENSONIG00000000467;ENSONIG00000000980;ENSONIG00000001203;ENSONIG00000001410;ENSONIG00000001433;ENSONIG00000001749;ENSONIG00000002388;ENSONIG00000002815;ENSONIG00000003148;ENSONIG00000003213;ENSONIG00000003222;ENSONIG00000003336;ENSONIG00000004008;ENSONIG00000004374;ENSONIG00000004736;ENSONIG00000005232;ENSONIG00000005613;ENSONIG00000005664;ENSONIG00000006882;ENSONIG00000006990;…
Carbon metabolism	ko01200	63	ENSONIG00000000186;ENSONIG00000000268;ENSONIG00000000416;ENSONIG00000000798;ENSONIG00000000884;ENSONIG00000000991;ENSONIG00000001021;ENSONIG00000001264;ENSONIG00000001901;ENSONIG00000002725;ENSONIG00000002996;ENSONIG00000003269;ENSONIG00000003451;ENSONIG00000004034;ENSONIG00000004839;ENSONIG00000004954;ENSONIG00000005123;ENSONIG00000005140;ENSONIG00000005716;ENSONIG00000007083;ENSONIG00000007272;…
Apoptosis	ko04210	62	ENSONIG00000000265;ENSONIG00000000792;ENSONIG00000000810;ENSONIG00000001116;ENSONIG00000001749;ENSONIG00000002271;ENSONIG00000002388;ENSONIG00000002876;ENSONIG00000003148;ENSONIG00000003433;ENSONIG00000005125;ENSONIG00000005579;ENSONIG00000008542;ENSONIG00000008575;ENSONIG00000009627;ENSONIG00000009965;ENSONIG00000009988;ENSONIG00000011270;ENSONIG00000011426;ENSONIG00000012150;ENSONIG00000012314;…
Protein processing in endoplasmic reticulum	ko04141	61	ENSONIG00000000597;ENSONIG00000000626;ENSONIG00000000819;ENSONIG00000001242;ENSONIG00000001987;ENSONIG00000002137;ENSONIG00000002876;ENSONIG00000004764;ENSONIG00000005579;ENSONIG00000006571;ENSONIG00000007137;ENSONIG00000008479;ENSONIG00000008526;ENSONIG00000009830;ENSONIG00000009965;ENSONIG00000009988;ENSONIG00000010547;ENSONIG00000010662;ENSONIG00000011144;ENSONIG00000011415;ENSONIG00000011591;…
Focal adhesion	ko04510	59	ENSONIG00000000467;ENSONIG00000000980;ENSONIG00000001203;ENSONIG00000001335;ENSONIG00000001584;ENSONIG00000001749;ENSONIG00000002388;ENSONIG00000002815;ENSONIG00000003148;ENSONIG00000003336;ENSONIG00000004374;ENSONIG00000004736;ENSONIG00000004748;ENSONIG00000005232;ENSONIG00000005664;ENSONIG00000005802;ENSONIG00000006882;ENSONIG00000006990;ENSONIG00000007226;ENSONIG00000007374;ENSONIG00000009044;…
Cell adhesion molecules (CAMs)	ko04514	57	ENSONIG00000000129;ENSONIG00000001476;ENSONIG00000002682;ENSONIG00000003728;ENSONIG00000003902;ENSONIG00000004156;ENSONIG00000004507;ENSONIG00000005905;ENSONIG00000006325;ENSONIG00000006327;ENSONIG00000007245;ENSONIG00000007373;ENSONIG00000007425;ENSONIG00000007449;ENSONIG00000007453;ENSONIG00000008728;ENSONIG00000009129;ENSONIG00000009132;ENSONIG00000009315;ENSONIG00000009902;ENSONIG00000010100;…
Purine metabolism	ko00230	57	ENSONIG00000000599;ENSONIG00000000991;ENSONIG00000001521;ENSONIG00000001696;ENSONIG00000001719;ENSONIG00000002352;ENSONIG00000002725;ENSONIG00000002913;ENSONIG00000002917;ENSONIG00000003354;ENSONIG00000003688;ENSONIG00000004262;ENSONIG00000004871;ENSONIG00000005250;ENSONIG00000005988;ENSONIG00000006982;ENSONIG00000007561;ENSONIG00000008430;ENSONIG00000008560;ENSONIG00000009017;ENSONIG00000009175;…
MAPK signaling pathway	ko04010	55	ENSONIG00000000467;ENSONIG00000000728;ENSONIG00000000927;ENSONIG00000001116;ENSONIG00000002096;ENSONIG00000002876;ENSONIG00000003304;ENSONIG00000003497;ENSONIG00000005329;ENSONIG00000005579;ENSONIG00000005656;ENSONIG00000005773;ENSONIG00000006428;ENSONIG00000006990;ENSONIG00000007797;ENSONIG00000009518;ENSONIG00000009627;ENSONIG00000010354;ENSONIG00000011144;ENSONIG00000011445;ENSONIG00000011834;…
FoxO signaling pathway	ko04068	55	ENSONIG00000000438;ENSONIG00000000452;ENSONIG00000000467;ENSONIG00000000810;ENSONIG00000001116;ENSONIG00000001749;ENSONIG00000001915;ENSONIG00000002388;ENSONIG00000002797;ENSONIG00000004435;ENSONIG00000005329;ENSONIG00000005449;ENSONIG00000006428;ENSONIG00000008414;ENSONIG00000008829;ENSONIG00000009627;ENSONIG00000009767;ENSONIG00000009923;ENSONIG00000010360;ENSONIG00000010655;ENSONIG00000010930;…
mTOR signaling pathway	ko04150	52	ENSONIG00000000021;ENSONIG00000000452;ENSONIG00000000467;ENSONIG00000000701;ENSONIG00000001749;ENSONIG00000002285;ENSONIG00000002388;ENSONIG00000002471;ENSONIG00000002539;ENSONIG00000002797;ENSONIG00000003497;ENSONIG00000003906;ENSONIG00000003965;ENSONIG00000004121;ENSONIG00000004831;ENSONIG00000005153;ENSONIG00000005924;ENSONIG00000009144;ENSONIG00000009627;ENSONIG00000009777;ENSONIG00000010324;…
AI8 vs CI8
Endocytosis	ko04144	192	ENSONIG00000000073;ENSONIG00000000111;ENSONIG00000000208;ENSONIG00000000932;ENSONIG00000001164;ENSONIG00000001625;ENSONIG00000001628;ENSONIG00000001933;ENSONIG00000002317;ENSONIG00000002425;ENSONIG00000002544;ENSONIG00000002587;ENSONIG00000002657;ENSONIG00000002772;ENSONIG00000002802;ENSONIG00000002855;ENSONIG00000002960;ENSONIG00000002961;ENSONIG00000003217;ENSONIG00000003259;ENSONIG00000003418;…
Focal adhesion	ko04510	151	ENSONIG00000000226;ENSONIG00000000277;ENSONIG00000000305;ENSONIG00000000467;ENSONIG00000000980;ENSONIG00000001203;ENSONIG00000001335;ENSONIG00000001356;ENSONIG00000001430;ENSONIG00000001584;ENSONIG00000001785;ENSONIG00000002034;ENSONIG00000002190;ENSONIG00000002248;ENSONIG00000002344;ENSONIG00000002388;ENSONIG00000002802;ENSONIG00000002865;ENSONIG00000002960;ENSONIG00000002961;ENSONIG00000003095;…
Regulation of actin cytoskeleton	ko04810	146	ENSONIG00000000226;ENSONIG00000000427;ENSONIG00000000467;ENSONIG00000000932;ENSONIG00000000980;ENSONIG00000001203;ENSONIG00000001356;ENSONIG00000001410;ENSONIG00000001430;ENSONIG00000001435;ENSONIG00000002190;ENSONIG00000002344;ENSONIG00000002388;ENSONIG00000002501;ENSONIG00000002576;ENSONIG00000003095;ENSONIG00000003148;ENSONIG00000003217;ENSONIG00000003222;ENSONIG00000003273;ENSONIG00000003317;…
MAPK signaling pathway	ko04010	140	ENSONIG00000000467;ENSONIG00000000520;ENSONIG00000000728;ENSONIG00000000927;ENSONIG00000001001;ENSONIG00000001116;ENSONIG00000001166;ENSONIG00000001266;ENSONIG00000001297;ENSONIG00000001430;ENSONIG00000001551;ENSONIG00000001600;ENSONIG00000002096;ENSONIG00000002250;ENSONIG00000002677;ENSONIG00000002689;ENSONIG00000002876;ENSONIG00000003273;ENSONIG00000003304;ENSONIG00000003316;ENSONIG00000003497;…
Herpes simplex infection	ko05168	132	ENSONIG00000000520;ENSONIG00000001178;ENSONIG00000001356;ENSONIG00000001561;ENSONIG00000001600;ENSONIG00000002250;ENSONIG00000002689;ENSONIG00000002876;ENSONIG00000002943;ENSONIG00000003143;ENSONIG00000003547;ENSONIG00000003902;ENSONIG00000003904;ENSONIG00000003957;ENSONIG00000004441;ENSONIG00000004860;ENSONIG00000004958;ENSONIG00000005069;ENSONIG00000005180;ENSONIG00000005759;ENSONIG00000005835;…
Phagosome	ko04145	132	ENSONIG00000000090;ENSONIG00000000357;ENSONIG00000000936;ENSONIG00000000980;ENSONIG00000001179;ENSONIG00000002425;ENSONIG00000002471;ENSONIG00000002558;ENSONIG00000002636;ENSONIG00000003060;ENSONIG00000003148;ENSONIG00000003203;ENSONIG00000003547;ENSONIG00000003648;ENSONIG00000003655;ENSONIG00000003702;ENSONIG00000003902;ENSONIG00000003904;ENSONIG00000004441;ENSONIG00000004694;ENSONIG00000004885;…
Cell adhesion molecules (CAMs)	ko04514	130	ENSONIG00000000299;ENSONIG00000000375;ENSONIG00000001856;ENSONIG00000002157;ENSONIG00000002344;ENSONIG00000002666;ENSONIG00000002682;ENSONIG00000003095;ENSONIG00000003318;ENSONIG00000003547;ENSONIG00000003702;ENSONIG00000003728;ENSONIG00000003902;ENSONIG00000003904;ENSONIG00000004156;ENSONIG00000004441;ENSONIG00000004493;ENSONIG00000004958;ENSONIG00000005069;ENSONIG00000005085;ENSONIG00000005431;…
Cytokine-cytokine receptor interaction	ko04060	119	ENSONIG00000000832;ENSONIG00000001235;ENSONIG00000002126;ENSONIG00000002150;ENSONIG00000002250;ENSONIG00000002689;ENSONIG00000002802;ENSONIG00000002960;ENSONIG00000003075;ENSONIG00000003874;ENSONIG00000003898;ENSONIG00000004070;ENSONIG00000004572;ENSONIG00000005157;ENSONIG00000005447;ENSONIG00000005890;ENSONIG00000007042;ENSONIG00000007156;ENSONIG00000007715;ENSONIG00000008330;ENSONIG00000008343;…
Apoptosis	ko04210	115	ENSONIG00000000265;ENSONIG00000000520;ENSONIG00000000792;ENSONIG00000001116;ENSONIG00000001178;ENSONIG00000001297;ENSONIG00000001632;ENSONIG00000002250;ENSONIG00000002388;ENSONIG00000002442;ENSONIG00000002689;ENSONIG00000002876;ENSONIG00000003148;ENSONIG00000003276;ENSONIG00000003433;ENSONIG00000003718;ENSONIG00000005125;ENSONIG00000005187;ENSONIG00000005579;ENSONIG00000006615;ENSONIG00000006658;…
FoxO signaling pathway	ko04068	105	ENSONIG00000000179;ENSONIG00000000214;ENSONIG00000000467;ENSONIG00000000669;ENSONIG00000001116;ENSONIG00000001811;ENSONIG00000001832;ENSONIG00000001915;ENSONIG00000002388;ENSONIG00000002689;ENSONIG00000002961;ENSONIG00000004109;ENSONIG00000004126;ENSONIG00000004435;ENSONIG00000005180;ENSONIG00000005187;ENSONIG00000005329;ENSONIG00000005449;ENSONIG00000005890;ENSONIG00000006428;ENSONIG00000006939;…
Neuroactive ligand-receptor interaction	ko04080	104	ENSONIG00000000669;ENSONIG00000001237;ENSONIG00000001435;ENSONIG00000001832;ENSONIG00000001874;ENSONIG00000002138;ENSONIG00000003668;ENSONIG00000003833;ENSONIG00000004225;ENSONIG00000004654;ENSONIG00000005054;ENSONIG00000005868;ENSONIG00000006200;ENSONIG00000006603;ENSONIG00000006822;ENSONIG00000006917;ENSONIG00000007715;ENSONIG00000008088;ENSONIG00000008483;ENSONIG00000008965;ENSONIG00000009021;…
Ribosome	ko03010	101	ENSONIG00000000006;ENSONIG00000000435;ENSONIG00000000854;ENSONIG00000000900;ENSONIG00000001150;ENSONIG00000001263;ENSONIG00000002326;ENSONIG00000002488;ENSONIG00000002672;ENSONIG00000002814;ENSONIG00000003122;ENSONIG00000003387;ENSONIG00000004138;ENSONIG00000004876;ENSONIG00000004894;ENSONIG00000005440;ENSONIG00000005480;ENSONIG00000005934;ENSONIG00000005965;ENSONIG00000006283;ENSONIG00000006539;…
Lysosome	ko04142	101	ENSONIG00000000405;ENSONIG00000000456;ENSONIG00000000603;ENSONIG00000001173;ENSONIG00000001179;ENSONIG00000001181;ENSONIG00000001503;ENSONIG00000002230;ENSONIG00000002247;ENSONIG00000002489;ENSONIG00000002515;ENSONIG00000002558;ENSONIG00000003051;ENSONIG00000003203;ENSONIG00000003649;ENSONIG00000003849;ENSONIG00000003868;ENSONIG00000004295;ENSONIG00000004755;ENSONIG00000004885;ENSONIG00000005125;…
Purine metabolism	ko00230	99	ENSONIG00000000200;ENSONIG00000000307;ENSONIG00000000381;ENSONIG00000000599;ENSONIG00000000852;ENSONIG00000000878;ENSONIG00000000991;ENSONIG00000001460;ENSONIG00000001521;ENSONIG00000001696;ENSONIG00000001787;ENSONIG00000002352;ENSONIG00000002491;ENSONIG00000002519;ENSONIG00000002659;ENSONIG00000002725;ENSONIG00000002765;ENSONIG00000002854;ENSONIG00000002917;ENSONIG00000003354;ENSONIG00000003625;…
Tight junction	ko04530	98	ENSONIG00000000010;ENSONIG00000000091;ENSONIG00000000699;ENSONIG00000001528;ENSONIG00000001625;ENSONIG00000001761;ENSONIG00000001856;ENSONIG00000002502;ENSONIG00000002505;ENSONIG00000002657;ENSONIG00000002810;ENSONIG00000003143;ENSONIG00000003148;ENSONIG00000003173;ENSONIG00000003316;ENSONIG00000003668;ENSONIG00000004101;ENSONIG00000004156;ENSONIG00000004614;ENSONIG00000005187;ENSONIG00000005431;…
Cell cycle	ko04110	97	ENSONIG00000000059;ENSONIG00000000068;ENSONIG00000000099;ENSONIG00000000162;ENSONIG00000000179;ENSONIG00000000404;ENSONIG00000000747;ENSONIG00000000770;ENSONIG00000001116;ENSONIG00000001295;ENSONIG00000001338;ENSONIG00000001494;ENSONIG00000001886;ENSONIG00000002357;ENSONIG00000002534;ENSONIG00000003071;ENSONIG00000003504;ENSONIG00000003618;ENSONIG00000003712;ENSONIG00000004109;ENSONIG00000004126;…
Calcium signaling pathway	ko04020	94	ENSONIG00000000307;ENSONIG00000000375;ENSONIG00000000496;ENSONIG00000000599;ENSONIG00000000629;ENSONIG00000000669;ENSONIG00000000860;ENSONIG00000000919;ENSONIG00000000933;ENSONIG00000001018;ENSONIG00000001153;ENSONIG00000001168;ENSONIG00000001203;ENSONIG00000001391;ENSONIG00000001435;ENSONIG00000001943;ENSONIG00000002275;ENSONIG00000002854;ENSONIG00000003316;ENSONIG00000003768;ENSONIG00000003892;…
AGE-RAGE signaling pathway in diabetic complications	ko04933	90	ENSONIG00000000860;ENSONIG00000000919;ENSONIG00000000933;ENSONIG00000001131;ENSONIG00000001391;ENSONIG00000001528;ENSONIG00000002250;ENSONIG00000002388;ENSONIG00000002636;ENSONIG00000002793;ENSONIG00000003316;ENSONIG00000003336;ENSONIG00000003655;ENSONIG00000003957;ENSONIG00000004109;ENSONIG00000004126;ENSONIG00000004372;ENSONIG00000004973;ENSONIG00000004997;ENSONIG00000005187;ENSONIG00000005823;…
Insulin signaling pathway	ko04910	87	ENSONIG00000000213;ENSONIG00000000467;ENSONIG00000000701;ENSONIG00000001168;ENSONIG00000001356;ENSONIG00000001396;ENSONIG00000001604;ENSONIG00000001760;ENSONIG00000001811;ENSONIG00000002096;ENSONIG00000002388;ENSONIG00000002757;ENSONIG00000003044;ENSONIG00000003315;ENSONIG00000004435;ENSONIG00000005187;ENSONIG00000006212;ENSONIG00000007270;ENSONIG00000007635;ENSONIG00000007924;ENSONIG00000008249;…
mTOR signaling pathway	ko04150	87	ENSONIG00000000467;ENSONIG00000000701;ENSONIG00000001234;ENSONIG00000001811;ENSONIG00000002250;ENSONIG00000002274;ENSONIG00000002388;ENSONIG00000002471;ENSONIG00000002961;ENSONIG00000003314;ENSONIG00000003316;ENSONIG00000003497;ENSONIG00000003736;ENSONIG00000003906;ENSONIG00000003965;ENSONIG00000004121;ENSONIG00000004831;ENSONIG00000005153;ENSONIG00000005187;ENSONIG00000006511;ENSONIG00000007451;…
Wnt signaling pathway	ko04310	84	ENSONIG00000000510;ENSONIG00000000919;ENSONIG00000000933;ENSONIG00000001018;ENSONIG00000001234;ENSONIG00000001362;ENSONIG00000001391;ENSONIG00000001600;ENSONIG00000003143;ENSONIG00000003316;ENSONIG00000003426;ENSONIG00000003743;ENSONIG00000003906;ENSONIG00000004121;ENSONIG00000004126;ENSONIG00000004831;ENSONIG00000005180;ENSONIG00000005463;ENSONIG00000006141;ENSONIG00000006161;ENSONIG00000006428;…
Protein processing in endoplasmic reticulum	ko04141	83	ENSONIG00000000597;ENSONIG00000000819;ENSONIG00000001542;ENSONIG00000002137;ENSONIG00000002462;ENSONIG00000002876;ENSONIG00000003276;ENSONIG00000003718;ENSONIG00000004764;ENSONIG00000005080;ENSONIG00000005579;ENSONIG00000005936;ENSONIG00000006571;ENSONIG00000007063;ENSONIG00000007243;ENSONIG00000007619;ENSONIG00000007664;ENSONIG00000007682;ENSONIG00000008464;ENSONIG00000008479;ENSONIG00000009027;…
Oxidative phosphorylation	ko00190	82	ENSONIG00000001179;ENSONIG00000001947;ENSONIG00000002466;ENSONIG00000002471;ENSONIG00000002542;ENSONIG00000002555;ENSONIG00000003083;ENSONIG00000003382;ENSONIG00000003686;ENSONIG00000003717;ENSONIG00000004885;ENSONIG00000005153;ENSONIG00000006935;ENSONIG00000006959;ENSONIG00000007229;ENSONIG00000007745;ENSONIG00000008498;ENSONIG00000008555;ENSONIG00000008625;ENSONIG00000008803;ENSONIG00000009144;…
Ubiquitin mediated proteolysis	ko04120	78	ENSONIG00000001205;ENSONIG00000001428;ENSONIG00000001886;ENSONIG00000002694;ENSONIG00000002899;ENSONIG00000003071;ENSONIG00000003315;ENSONIG00000003389;ENSONIG00000003591;ENSONIG00000003746;ENSONIG00000004459;ENSONIG00000004799;ENSONIG00000004888;ENSONIG00000005184;ENSONIG00000005637;ENSONIG00000006212;ENSONIG00000006254;ENSONIG00000006836;ENSONIG00000007697;ENSONIG00000007743;ENSONIG00000007790;…
Adrenergic signaling in cardiomyocytes	ko04261	78	ENSONIG00000000091;ENSONIG00000000307;ENSONIG00000000496;ENSONIG00000000599;ENSONIG00000000919;ENSONIG00000000933;ENSONIG00000001001;ENSONIG00000001018;ENSONIG00000001168;ENSONIG00000001356;ENSONIG00000001391;ENSONIG00000001752;ENSONIG00000001761;ENSONIG00000001943;ENSONIG00000002275;ENSONIG00000002388;ENSONIG00000002502;ENSONIG00000002854;ENSONIG00000003556;ENSONIG00000004101;ENSONIG00000004846;…
Carbon metabolism	ko01200	75	ENSONIG00000000106;ENSONIG00000000416;ENSONIG00000000417;ENSONIG00000000798;ENSONIG00000000991;ENSONIG00000001086;ENSONIG00000001264;ENSONIG00000001781;ENSONIG00000001901;ENSONIG00000002725;ENSONIG00000002996;ENSONIG00000003269;ENSONIG00000003451;ENSONIG00000003640;ENSONIG00000004034;ENSONIG00000004839;ENSONIG00000005123;ENSONIG00000007083;ENSONIG00000007196;ENSONIG00000007498;ENSONIG00000007510;…
Phosphatidylinositol signaling system	ko04070	75	ENSONIG00000000472;ENSONIG00000000860;ENSONIG00000000919;ENSONIG00000000933;ENSONIG00000001168;ENSONIG00000001391;ENSONIG00000001510;ENSONIG00000002388;ENSONIG00000002565;ENSONIG00000002757;ENSONIG00000003198;ENSONIG00000003316;ENSONIG00000003509;ENSONIG00000003759;ENSONIG00000003768;ENSONIG00000003877;ENSONIG00000003883;ENSONIG00000004338;ENSONIG00000004667;ENSONIG00000005823;ENSONIG00000006276;…
Adherens junction	ko04520	74	ENSONIG00000001335;ENSONIG00000001600;ENSONIG00000001811;ENSONIG00000002248;ENSONIG00000002961;ENSONIG00000003102;ENSONIG00000003143;ENSONIG00000003148;ENSONIG00000003447;ENSONIG00000003668;ENSONIG00000003898;ENSONIG00000004008;ENSONIG00000004109;ENSONIG00000004493;ENSONIG00000004958;ENSONIG00000005180;ENSONIG00000005402;ENSONIG00000006221;ENSONIG00000006428;ENSONIG00000006882;ENSONIG00000006990;…
Glycerophospholipid metabolism	ko00564	68	ENSONIG00000000512;ENSONIG00000000551;ENSONIG00000000554;ENSONIG00000000978;ENSONIG00000001055;ENSONIG00000001361;ENSONIG00000002238;ENSONIG00000003257;ENSONIG00000003677;ENSONIG00000003759;ENSONIG00000004215;ENSONIG00000004338;ENSONIG00000005126;ENSONIG00000005219;ENSONIG00000005288;ENSONIG00000005306;ENSONIG00000006041;ENSONIG00000006102;ENSONIG00000006132;ENSONIG00000006561;ENSONIG00000006968;…
Progesterone-mediated oocyte maturation	ko04914	67	ENSONIG00000000091;ENSONIG00000000162;ENSONIG00000000179;ENSONIG00000000307;ENSONIG00000000599;ENSONIG00000000819;ENSONIG00000001338;ENSONIG00000001886;ENSONIG00000002388;ENSONIG00000002502;ENSONIG00000002854;ENSONIG00000002961;ENSONIG00000003071;ENSONIG00000003497;ENSONIG00000004101;ENSONIG00000005184;ENSONIG00000005187;ENSONIG00000005468;ENSONIG00000005936;ENSONIG00000006939;ENSONIG00000007924;…
TGF-beta signaling pathway	ko04350	65	ENSONIG00000000958;ENSONIG00000001235;ENSONIG00000001366;ENSONIG00000001761;ENSONIG00000002250;ENSONIG00000003490;ENSONIG00000003666;ENSONIG00000003743;ENSONIG00000004109;ENSONIG00000004476;ENSONIG00000004988;ENSONIG00000005180;ENSONIG00000005710;ENSONIG00000005747;ENSONIG00000005890;ENSONIG00000006161;ENSONIG00000007747;ENSONIG00000008278;ENSONIG00000008451;ENSONIG00000008464;ENSONIG00000008515;…
Oocyte meiosis	ko04114	64	ENSONIG00000000179;ENSONIG00000000307;ENSONIG00000000402;ENSONIG00000000599;ENSONIG00000001018;ENSONIG00000001110;ENSONIG00000001168;ENSONIG00000001356;ENSONIG00000001494;ENSONIG00000001752;ENSONIG00000001761;ENSONIG00000002417;ENSONIG00000002534;ENSONIG00000002854;ENSONIG00000002961;ENSONIG00000003071;ENSONIG00000003497;ENSONIG00000003504;ENSONIG00000003556;ENSONIG00000003712;ENSONIG00000005184;…
Pyrimidine metabolism	ko00240	63	ENSONIG00000000878;ENSONIG00000001460;ENSONIG00000002352;ENSONIG00000002519;ENSONIG00000002659;ENSONIG00000002765;ENSONIG00000003006;ENSONIG00000003081;ENSONIG00000003625;ENSONIG00000003636;ENSONIG00000003657;ENSONIG00000003688;ENSONIG00000004262;ENSONIG00000004366;ENSONIG00000004871;ENSONIG00000005183;ENSONIG00000005250;ENSONIG00000005397;ENSONIG00000006083;ENSONIG00000008444;ENSONIG00000009175;…
Vascular smooth muscle contraction	ko04270	61	ENSONIG00000000307;ENSONIG00000000369;ENSONIG00000000599;ENSONIG00000000919;ENSONIG00000000933;ENSONIG00000001168;ENSONIG00000001203;ENSONIG00000001356;ENSONIG00000001391;ENSONIG00000001521;ENSONIG00000001528;ENSONIG00000001943;ENSONIG00000002275;ENSONIG00000002854;ENSONIG00000003257;ENSONIG00000003273;ENSONIG00000003316;ENSONIG00000006183;ENSONIG00000007862;ENSONIG00000009417;ENSONIG00000009613;…
RNA transport	ko03013	59	ENSONIG00000000019;ENSONIG00000000063;ENSONIG00000001502;ENSONIG00000002239;ENSONIG00000002524;ENSONIG00000003740;ENSONIG00000004291;ENSONIG00000004348;ENSONIG00000004878;ENSONIG00000005139;ENSONIG00000005570;ENSONIG00000006008;ENSONIG00000006817;ENSONIG00000007471;ENSONIG00000008206;ENSONIG00000008314;ENSONIG00000008468;ENSONIG00000008710;ENSONIG00000009326;ENSONIG00000009337;ENSONIG00000010250;…
ECM-receptor interaction	ko04512	58	ENSONIG00000000090;ENSONIG00000000277;ENSONIG00000000305;ENSONIG00000000980;ENSONIG00000001584;ENSONIG00000002034;ENSONIG00000002344;ENSONIG00000002865;ENSONIG00000003095;ENSONIG00000003317;ENSONIG00000003336;ENSONIG00000003702;ENSONIG00000004372;ENSONIG00000004636;ENSONIG00000004997;ENSONIG00000005230;ENSONIG00000005664;ENSONIG00000005747;ENSONIG00000005802;ENSONIG00000006366;ENSONIG00000006861;…
Salmonella infection	ko05132	58	ENSONIG00000000932;ENSONIG00000002216;ENSONIG00000002576;ENSONIG00000003060;ENSONIG00000003148;ENSONIG00000003217;ENSONIG00000003785;ENSONIG00000003818;ENSONIG00000004008;ENSONIG00000004169;ENSONIG00000004352;ENSONIG00000005835;ENSONIG00000006221;ENSONIG00000006540;ENSONIG00000006990;ENSONIG00000006991;ENSONIG00000007519;ENSONIG00000007722;ENSONIG00000007858;ENSONIG00000008107;ENSONIG00000008343;…
Toll-like receptor signaling pathway	ko04620	57	ENSONIG00000000520;ENSONIG00000001178;ENSONIG00000001600;ENSONIG00000002250;ENSONIG00000002388;ENSONIG00000004934;ENSONIG00000005187;ENSONIG00000005835;ENSONIG00000007924;ENSONIG00000008249;ENSONIG00000008343;ENSONIG00000008379;ENSONIG00000008733;ENSONIG00000009142;ENSONIG00000009265;ENSONIG00000009562;ENSONIG00000009627;ENSONIG00000009937;ENSONIG00000010477;ENSONIG00000010693;ENSONIG00000011065;…
GnRH signaling pathway	ko04912	57	ENSONIG00000000307;ENSONIG00000000467;ENSONIG00000000599;ENSONIG00000000728;ENSONIG00000000919;ENSONIG00000000933;ENSONIG00000001018;ENSONIG00000001168;ENSONIG00000001391;ENSONIG00000001943;ENSONIG00000002275;ENSONIG00000002793;ENSONIG00000002854;ENSONIG00000003316;ENSONIG00000004215;ENSONIG00000005831;ENSONIG00000006882;ENSONIG00000006990;ENSONIG00000006991;ENSONIG00000008255;ENSONIG00000009142;…
ErbB signaling pathway	ko04012	57	ENSONIG00000000467;ENSONIG00000001018;ENSONIG00000001131;ENSONIG00000001430;ENSONIG00000002388;ENSONIG00000003316;ENSONIG00000005187;ENSONIG00000006161;ENSONIG00000006212;ENSONIG00000006838;ENSONIG00000006882;ENSONIG00000007261;ENSONIG00000007609;ENSONIG00000007751;ENSONIG00000007924;ENSONIG00000008249;ENSONIG00000008379;ENSONIG00000008956;ENSONIG00000009358;ENSONIG00000009458;ENSONIG00000009518;…
Gap junction	ko04540	54	ENSONIG00000000091;ENSONIG00000000307;ENSONIG00000000369;ENSONIG00000000467;ENSONIG00000000599;ENSONIG00000000669;ENSONIG00000000919;ENSONIG00000000933;ENSONIG00000001391;ENSONIG00000001874;ENSONIG00000001943;ENSONIG00000002275;ENSONIG00000002502;ENSONIG00000002854;ENSONIG00000003316;ENSONIG00000004101;ENSONIG00000005157;ENSONIG00000006221;ENSONIG00000006227;ENSONIG00000006882;ENSONIG00000007288;…
Inositol phosphate metabolism	ko00562	53	ENSONIG00000000472;ENSONIG00000000860;ENSONIG00000000919;ENSONIG00000000933;ENSONIG00000001155;ENSONIG00000001391;ENSONIG00000001510;ENSONIG00000002388;ENSONIG00000002757;ENSONIG00000003198;ENSONIG00000003509;ENSONIG00000003768;ENSONIG00000003877;ENSONIG00000003883;ENSONIG00000004667;ENSONIG00000005823;ENSONIG00000007170;ENSONIG00000007277;ENSONIG00000007492;ENSONIG00000007924;ENSONIG00000008379;…
Biosynthesis of amino acids	ko01230	53	ENSONIG00000000991;ENSONIG00000001895;ENSONIG00000002725;ENSONIG00000002858;ENSONIG00000003269;ENSONIG00000003555;ENSONIG00000003640;ENSONIG00000004839;ENSONIG00000005123;ENSONIG00000005295;ENSONIG00000007196;ENSONIG00000007216;ENSONIG00000007498;ENSONIG00000007510;ENSONIG00000008118;ENSONIG00000008258;ENSONIG00000009075;ENSONIG00000009338;ENSONIG00000009744;ENSONIG00000009803;ENSONIG00000010179;…
Melanogenesis	ko04916	53	ENSONIG00000000091;ENSONIG00000000307;ENSONIG00000000599;ENSONIG00000000919;ENSONIG00000000933;ENSONIG00000001018;ENSONIG00000001168;ENSONIG00000001234;ENSONIG00000001391;ENSONIG00000001943;ENSONIG00000002275;ENSONIG00000002502;ENSONIG00000002854;ENSONIG00000003316;ENSONIG00000003874;ENSONIG00000003906;ENSONIG00000004101;ENSONIG00000004831;ENSONIG00000004846;ENSONIG00000005180;ENSONIG00000007226;…
Glycerolipid metabolism	ko00561	53	ENSONIG00000000417;ENSONIG00000000554;ENSONIG00000001361;ENSONIG00000002238;ENSONIG00000002328;ENSONIG00000002489;ENSONIG00000003677;ENSONIG00000003759;ENSONIG00000003951;ENSONIG00000004338;ENSONIG00000006003;ENSONIG00000006102;ENSONIG00000006524;ENSONIG00000006561;ENSONIG00000006968;ENSONIG00000007599;ENSONIG00000007888;ENSONIG00000008021;ENSONIG00000008691;ENSONIG00000009209;ENSONIG00000009672;…
Intestinal immune network for IgA production	ko04672	53	ENSONIG00000000375;ENSONIG00000001297;ENSONIG00000003902;ENSONIG00000003904;ENSONIG00000004441;ENSONIG00000005890;ENSONIG00000005905;ENSONIG00000006116;ENSONIG00000006325;ENSONIG00000006327;ENSONIG00000006861;ENSONIG00000007425;ENSONIG00000007445;ENSONIG00000007446;ENSONIG00000007449;ENSONIG00000007453;ENSONIG00000009128;ENSONIG00000009132;ENSONIG00000009902;ENSONIG00000010744;ENSONIG00000011837;…
Drug metabolism - cytochrome P450	ko00982	52	ENSONIG00000000390;ENSONIG00000000745;ENSONIG00000001086;ENSONIG00000002418;ENSONIG00000002751;ENSONIG00000004437;ENSONIG00000004729;ENSONIG00000004741;ENSONIG00000006249;ENSONIG00000008216;ENSONIG00000008424;ENSONIG00000009676;ENSONIG00000010731;ENSONIG00000011563;ENSONIG00000012222;ENSONIG00000012654;ENSONIG00000012866;ENSONIG00000013058;ENSONIG00000016280;ENSONIG00000017770;ENSONIG00000018145;…
Drug metabolism - other enzymes	ko00983	51	ENSONIG00000001696;ENSONIG00000002765;ENSONIG00000003081;ENSONIG00000004366;ENSONIG00000004437;ENSONIG00000009017;ENSONIG00000009788;ENSONIG00000010549;ENSONIG00000010731;ENSONIG00000010760;ENSONIG00000011474;ENSONIG00000012654;ENSONIG00000012819;ENSONIG00000013558;ENSONIG00000014640;ENSONIG00000014729;ENSONIG00000016599;ENSONIG00000017401;ENSONIG00000017584;ENSONIG00000018041;ENSONIG00000018778;…
Metabolism of xenobiotics by cytochrome P450	ko00980	51	ENSONIG00000000390;ENSONIG00000000745;ENSONIG00000001086;ENSONIG00000001572;ENSONIG00000001575;ENSONIG00000002418;ENSONIG00000002735;ENSONIG00000004437;ENSONIG00000004729;ENSONIG00000004741;ENSONIG00000006249;ENSONIG00000008216;ENSONIG00000008424;ENSONIG00000009676;ENSONIG00000010731;ENSONIG00000011563;ENSONIG00000012654;ENSONIG00000012866;ENSONIG00000014316;ENSONIG00000017770;ENSONIG00000018145;…
Spliceosome	ko03040	50	ENSONIG00000000248;ENSONIG00000000370;ENSONIG00000000912;ENSONIG00000001395;ENSONIG00000001502;ENSONIG00000001801;ENSONIG00000002058;ENSONIG00000002305;ENSONIG00000002730;ENSONIG00000003761;ENSONIG00000003828;ENSONIG00000004291;ENSONIG00000004348;ENSONIG00000004860;ENSONIG00000005263;ENSONIG00000005759;ENSONIG00000005932;ENSONIG00000006786;ENSONIG00000008165;ENSONIG00000008314;ENSONIG00000008986;…
PPAR signaling pathway	ko03320	50	ENSONIG00000000090;ENSONIG00000001326;ENSONIG00000002328;ENSONIG00000004435;ENSONIG00000004748;ENSONIG00000005828;ENSONIG00000006282;ENSONIG00000006479;ENSONIG00000007548;ENSONIG00000007888;ENSONIG00000008374;ENSONIG00000008380;ENSONIG00000008770;ENSONIG00000009047;ENSONIG00000010334;ENSONIG00000012961;ENSONIG00000013076;ENSONIG00000013415;ENSONIG00000014331;ENSONIG00000014502;ENSONIG00000014644;…
Peroxisome	ko04146	50	ENSONIG00000000094;ENSONIG00000000551;ENSONIG00000000793;ENSONIG00000001404;ENSONIG00000001768;ENSONIG00000002426;ENSONIG00000003451;ENSONIG00000003637;ENSONIG00000006131;ENSONIG00000006361;ENSONIG00000007613;ENSONIG00000008157;ENSONIG00000008374;ENSONIG00000008380;ENSONIG00000009017;ENSONIG00000009673;ENSONIG00000011808;ENSONIG00000012865;ENSONIG00000012866;ENSONIG00000013263;ENSONIG00000013427;…
AI8 vs DI8
Endocytosis	ko04144	171	ENSONIG00000000073;ENSONIG00000000111;ENSONIG00000000208;ENSONIG00000000843;ENSONIG00000001164;ENSONIG00000001313;ENSONIG00000001625;ENSONIG00000002317;ENSONIG00000002425;ENSONIG00000002587;ENSONIG00000002657;ENSONIG00000002802;ENSONIG00000002855;ENSONIG00000002960;ENSONIG00000002961;ENSONIG00000003217;ENSONIG00000003259;ENSONIG00000003489;ENSONIG00000003493;ENSONIG00000003589;ENSONIG00000003591;…
MAPK signaling pathway	ko04010	143	ENSONIG00000000467;ENSONIG00000000728;ENSONIG00000000863;ENSONIG00000000927;ENSONIG00000001001;ENSONIG00000001116;ENSONIG00000001166;ENSONIG00000001266;ENSONIG00000001385;ENSONIG00000001414;ENSONIG00000001430;ENSONIG00000001545;ENSONIG00000001551;ENSONIG00000001600;ENSONIG00000001850;ENSONIG00000002876;ENSONIG00000003273;ENSONIG00000003304;ENSONIG00000003316;ENSONIG00000003497;ENSONIG00000003669;…
Focal adhesion	ko04510	137	ENSONIG00000000226;ENSONIG00000000277;ENSONIG00000000467;ENSONIG00000000863;ENSONIG00000000873;ENSONIG00000000980;ENSONIG00000001203;ENSONIG00000001335;ENSONIG00000001356;ENSONIG00000001430;ENSONIG00000001584;ENSONIG00000001605;ENSONIG00000002034;ENSONIG00000002190;ENSONIG00000002248;ENSONIG00000002344;ENSONIG00000002485;ENSONIG00000002802;ENSONIG00000002865;ENSONIG00000002960;ENSONIG00000002961;…
Regulation of actin cytoskeleton	ko04810	132	ENSONIG00000000226;ENSONIG00000000467;ENSONIG00000000980;ENSONIG00000001203;ENSONIG00000001356;ENSONIG00000001385;ENSONIG00000001414;ENSONIG00000001430;ENSONIG00000001433;ENSONIG00000001605;ENSONIG00000002190;ENSONIG00000002344;ENSONIG00000002576;ENSONIG00000003148;ENSONIG00000003217;ENSONIG00000003222;ENSONIG00000003273;ENSONIG00000003286;ENSONIG00000003317;ENSONIG00000003669;ENSONIG00000003702;…
Cytokine-cytokine receptor interaction	ko04060	113	ENSONIG00000000832;ENSONIG00000001175;ENSONIG00000002150;ENSONIG00000002802;ENSONIG00000002960;ENSONIG00000003075;ENSONIG00000003874;ENSONIG00000004070;ENSONIG00000004410;ENSONIG00000004572;ENSONIG00000005157;ENSONIG00000005447;ENSONIG00000005890;ENSONIG00000007044;ENSONIG00000007156;ENSONIG00000007715;ENSONIG00000008041;ENSONIG00000008330;ENSONIG00000008343;ENSONIG00000008529;ENSONIG00000008531;…
Phagosome	ko04145	113	ENSONIG00000000090;ENSONIG00000000357;ENSONIG00000000936;ENSONIG00000000980;ENSONIG00000001179;ENSONIG00000001987;ENSONIG00000002425;ENSONIG00000002558;ENSONIG00000002636;ENSONIG00000003148;ENSONIG00000003303;ENSONIG00000003648;ENSONIG00000003655;ENSONIG00000003702;ENSONIG00000004441;ENSONIG00000004694;ENSONIG00000004730;ENSONIG00000006060;ENSONIG00000006077;ENSONIG00000006116;ENSONIG00000006325;…
Purine metabolism	ko00230	108	ENSONIG00000000200;ENSONIG00000000599;ENSONIG00000000852;ENSONIG00000000878;ENSONIG00000000983;ENSONIG00000001521;ENSONIG00000001696;ENSONIG00000001719;ENSONIG00000001787;ENSONIG00000002352;ENSONIG00000002519;ENSONIG00000002641;ENSONIG00000002695;ENSONIG00000002725;ENSONIG00000002765;ENSONIG00000002854;ENSONIG00000002913;ENSONIG00000002917;ENSONIG00000003104;ENSONIG00000003354;ENSONIG00000003625;…
Cell adhesion molecules (CAMs)	ko04514	107	ENSONIG00000000299;ENSONIG00000000375;ENSONIG00000002157;ENSONIG00000002344;ENSONIG00000002682;ENSONIG00000003318;ENSONIG00000003702;ENSONIG00000003728;ENSONIG00000004156;ENSONIG00000004441;ENSONIG00000004493;ENSONIG00000005431;ENSONIG00000006116;ENSONIG00000006325;ENSONIG00000006861;ENSONIG00000007085;ENSONIG00000007245;ENSONIG00000007253;ENSONIG00000007270;ENSONIG00000007343;ENSONIG00000007373;…
Herpes simplex infection	ko05168	107	ENSONIG00000001178;ENSONIG00000001356;ENSONIG00000001545;ENSONIG00000001561;ENSONIG00000001600;ENSONIG00000002799;ENSONIG00000002820;ENSONIG00000002876;ENSONIG00000002889;ENSONIG00000002943;ENSONIG00000003296;ENSONIG00000003957;ENSONIG00000004441;ENSONIG00000004860;ENSONIG00000005759;ENSONIG00000005835;ENSONIG00000006116;ENSONIG00000006325;ENSONIG00000007085;ENSONIG00000007425;ENSONIG00000007445;…
Lysosome	ko04142	94	ENSONIG00000000405;ENSONIG00000000456;ENSONIG00000000603;ENSONIG00000001173;ENSONIG00000001179;ENSONIG00000001181;ENSONIG00000001503;ENSONIG00000002230;ENSONIG00000002247;ENSONIG00000002489;ENSONIG00000002515;ENSONIG00000002558;ENSONIG00000003051;ENSONIG00000003649;ENSONIG00000003849;ENSONIG00000003868;ENSONIG00000004295;ENSONIG00000004755;ENSONIG00000005125;ENSONIG00000005712;ENSONIG00000006112;…
Apoptosis	ko04210	93	ENSONIG00000000265;ENSONIG00000000792;ENSONIG00000000863;ENSONIG00000001116;ENSONIG00000001178;ENSONIG00000001545;ENSONIG00000001605;ENSONIG00000002271;ENSONIG00000002876;ENSONIG00000003148;ENSONIG00000003276;ENSONIG00000003411;ENSONIG00000003718;ENSONIG00000005125;ENSONIG00000005187;ENSONIG00000005496;ENSONIG00000006658;ENSONIG00000007243;ENSONIG00000007306;ENSONIG00000007924;ENSONIG00000008379;…
Insulin signaling pathway	ko04910	91	ENSONIG00000000186;ENSONIG00000000213;ENSONIG00000000467;ENSONIG00000000701;ENSONIG00000000863;ENSONIG00000000873;ENSONIG00000001168;ENSONIG00000001356;ENSONIG00000001396;ENSONIG00000001604;ENSONIG00000001605;ENSONIG00000001760;ENSONIG00000001811;ENSONIG00000002757;ENSONIG00000003044;ENSONIG00000004435;ENSONIG00000004950;ENSONIG00000005159;ENSONIG00000005187;ENSONIG00000006212;ENSONIG00000007270;…
Calcium signaling pathway	ko04020	89	ENSONIG00000000375;ENSONIG00000000496;ENSONIG00000000599;ENSONIG00000000669;ENSONIG00000000860;ENSONIG00000001018;ENSONIG00000001153;ENSONIG00000001168;ENSONIG00000001203;ENSONIG00000001391;ENSONIG00000001433;ENSONIG00000001850;ENSONIG00000001943;ENSONIG00000002275;ENSONIG00000002854;ENSONIG00000003316;ENSONIG00000003768;ENSONIG00000003806;ENSONIG00000004225;ENSONIG00000005001;ENSONIG00000005054;…
Neuroactive ligand-receptor interaction	ko04080	84	ENSONIG00000000110;ENSONIG00000000669;ENSONIG00000001121;ENSONIG00000001237;ENSONIG00000001433;ENSONIG00000001832;ENSONIG00000002474;ENSONIG00000003247;ENSONIG00000004225;ENSONIG00000004617;ENSONIG00000004654;ENSONIG00000005054;ENSONIG00000005868;ENSONIG00000006200;ENSONIG00000006456;ENSONIG00000006603;ENSONIG00000006822;ENSONIG00000007715;ENSONIG00000009021;ENSONIG00000009279;ENSONIG00000010312;…
mTOR signaling pathway	ko04150	84	ENSONIG00000000135;ENSONIG00000000467;ENSONIG00000000701;ENSONIG00000000863;ENSONIG00000001234;ENSONIG00000001454;ENSONIG00000001605;ENSONIG00000001811;ENSONIG00000002539;ENSONIG00000002912;ENSONIG00000002961;ENSONIG00000003314;ENSONIG00000003316;ENSONIG00000003497;ENSONIG00000003736;ENSONIG00000003906;ENSONIG00000003965;ENSONIG00000004121;ENSONIG00000004831;ENSONIG00000005187;ENSONIG00000005309;…
RNA transport	ko03013	84	ENSONIG00000000019;ENSONIG00000000063;ENSONIG00000000606;ENSONIG00000000697;ENSONIG00000001312;ENSONIG00000001502;ENSONIG00000001592;ENSONIG00000001927;ENSONIG00000002239;ENSONIG00000002717;ENSONIG00000003283;ENSONIG00000003296;ENSONIG00000003458;ENSONIG00000003643;ENSONIG00000003740;ENSONIG00000004291;ENSONIG00000004346;ENSONIG00000004740;ENSONIG00000004878;ENSONIG00000005139;ENSONIG00000005309;…
FoxO signaling pathway	ko04068	82	ENSONIG00000000214;ENSONIG00000000467;ENSONIG00000000669;ENSONIG00000000863;ENSONIG00000001116;ENSONIG00000001605;ENSONIG00000001811;ENSONIG00000001832;ENSONIG00000002961;ENSONIG00000004126;ENSONIG00000004435;ENSONIG00000005187;ENSONIG00000005449;ENSONIG00000005496;ENSONIG00000005890;ENSONIG00000006428;ENSONIG00000007306;ENSONIG00000007684;ENSONIG00000007808;ENSONIG00000007924;ENSONIG00000008379;…
Tight junction	ko04530	82	ENSONIG00000000010;ENSONIG00000000091;ENSONIG00000000699;ENSONIG00000000863;ENSONIG00000001625;ENSONIG00000001761;ENSONIG00000002502;ENSONIG00000002657;ENSONIG00000002799;ENSONIG00000002810;ENSONIG00000002820;ENSONIG00000003148;ENSONIG00000003173;ENSONIG00000003316;ENSONIG00000004156;ENSONIG00000005187;ENSONIG00000005431;ENSONIG00000005919;ENSONIG00000006089;ENSONIG00000006115;ENSONIG00000006123;…
Cell cycle	ko04110	81	ENSONIG00000000068;ENSONIG00000000099;ENSONIG00000000404;ENSONIG00000000747;ENSONIG00000000770;ENSONIG00000001116;ENSONIG00000001295;ENSONIG00000001338;ENSONIG00000001494;ENSONIG00000001886;ENSONIG00000002357;ENSONIG00000002711;ENSONIG00000003504;ENSONIG00000003618;ENSONIG00000003712;ENSONIG00000004126;ENSONIG00000004356;ENSONIG00000004923;ENSONIG00000005496;ENSONIG00000005710;ENSONIG00000005890;…
AGE-RAGE signaling pathway in diabetic complications	ko04933	77	ENSONIG00000000860;ENSONIG00000000863;ENSONIG00000001131;ENSONIG00000001391;ENSONIG00000001545;ENSONIG00000001605;ENSONIG00000002636;ENSONIG00000002793;ENSONIG00000003316;ENSONIG00000003655;ENSONIG00000003957;ENSONIG00000004126;ENSONIG00000004372;ENSONIG00000004973;ENSONIG00000004997;ENSONIG00000005187;ENSONIG00000005823;ENSONIG00000005890;ENSONIG00000006366;ENSONIG00000006900;ENSONIG00000006991;…
Adrenergic signaling in cardiomyocytes	ko04261	72	ENSONIG00000000091;ENSONIG00000000496;ENSONIG00000000599;ENSONIG00000000815;ENSONIG00000000863;ENSONIG00000001001;ENSONIG00000001018;ENSONIG00000001168;ENSONIG00000001356;ENSONIG00000001391;ENSONIG00000001605;ENSONIG00000001752;ENSONIG00000001761;ENSONIG00000001850;ENSONIG00000001943;ENSONIG00000002275;ENSONIG00000002502;ENSONIG00000002854;ENSONIG00000005187;ENSONIG00000006040;ENSONIG00000007771;…
Carbon metabolism	ko01200	70	ENSONIG00000000106;ENSONIG00000000186;ENSONIG00000000268;ENSONIG00000000416;ENSONIG00000000417;ENSONIG00000001078;ENSONIG00000001086;ENSONIG00000001264;ENSONIG00000001901;ENSONIG00000002725;ENSONIG00000003269;ENSONIG00000003451;ENSONIG00000003640;ENSONIG00000004034;ENSONIG00000004839;ENSONIG00000004954;ENSONIG00000005123;ENSONIG00000005140;ENSONIG00000005716;ENSONIG00000007002;ENSONIG00000007083;…
Pyrimidine metabolism	ko00240	67	ENSONIG00000000878;ENSONIG00000000983;ENSONIG00000002352;ENSONIG00000002519;ENSONIG00000002765;ENSONIG00000003006;ENSONIG00000003081;ENSONIG00000003625;ENSONIG00000003636;ENSONIG00000003657;ENSONIG00000003688;ENSONIG00000004262;ENSONIG00000004366;ENSONIG00000004871;ENSONIG00000005183;ENSONIG00000005250;ENSONIG00000005887;ENSONIG00000006083;ENSONIG00000007569;ENSONIG00000008444;ENSONIG00000008662;…
Wnt signaling pathway	ko04310	67	ENSONIG00000000135;ENSONIG00000000510;ENSONIG00000001018;ENSONIG00000001046;ENSONIG00000001234;ENSONIG00000001391;ENSONIG00000001600;ENSONIG00000002799;ENSONIG00000002820;ENSONIG00000003316;ENSONIG00000003426;ENSONIG00000003906;ENSONIG00000004121;ENSONIG00000004126;ENSONIG00000004831;ENSONIG00000005001;ENSONIG00000005463;ENSONIG00000006141;ENSONIG00000006161;ENSONIG00000006428;ENSONIG00000006889;…
Protein processing in endoplasmic reticulum	ko04141	66	ENSONIG00000000597;ENSONIG00000000819;ENSONIG00000001689;ENSONIG00000001959;ENSONIG00000001987;ENSONIG00000002137;ENSONIG00000002876;ENSONIG00000003276;ENSONIG00000003718;ENSONIG00000003793;ENSONIG00000004181;ENSONIG00000005309;ENSONIG00000005936;ENSONIG00000007063;ENSONIG00000007243;ENSONIG00000007619;ENSONIG00000007664;ENSONIG00000007682;ENSONIG00000008479;ENSONIG00000008484;ENSONIG00000009027;…
Phosphatidylinositol signaling system	ko04070	62	ENSONIG00000000860;ENSONIG00000001168;ENSONIG00000001391;ENSONIG00000001605;ENSONIG00000002565;ENSONIG00000002757;ENSONIG00000003198;ENSONIG00000003316;ENSONIG00000003509;ENSONIG00000003768;ENSONIG00000003877;ENSONIG00000003883;ENSONIG00000005343;ENSONIG00000005823;ENSONIG00000006276;ENSONIG00000006357;ENSONIG00000006726;ENSONIG00000007022;ENSONIG00000007492;ENSONIG00000007924;ENSONIG00000008379;…
Adherens junction	ko04520	61	ENSONIG00000001335;ENSONIG00000001600;ENSONIG00000001811;ENSONIG00000002248;ENSONIG00000002799;ENSONIG00000002820;ENSONIG00000002961;ENSONIG00000003102;ENSONIG00000003148;ENSONIG00000004008;ENSONIG00000004493;ENSONIG00000005402;ENSONIG00000006089;ENSONIG00000006428;ENSONIG00000006991;ENSONIG00000007226;ENSONIG00000007270;ENSONIG00000007351;ENSONIG00000008451;ENSONIG00000009335;ENSONIG00000009542;…
Vascular smooth muscle contraction	ko04270	61	ENSONIG00000000369;ENSONIG00000000599;ENSONIG00000001168;ENSONIG00000001203;ENSONIG00000001356;ENSONIG00000001391;ENSONIG00000001521;ENSONIG00000001850;ENSONIG00000001943;ENSONIG00000002275;ENSONIG00000002854;ENSONIG00000003257;ENSONIG00000003273;ENSONIG00000003286;ENSONIG00000003316;ENSONIG00000004617;ENSONIG00000005683;ENSONIG00000005779;ENSONIG00000006115;ENSONIG00000006183;ENSONIG00000007561;…
Toll-like receptor signaling pathway	ko04620	58	ENSONIG00000000863;ENSONIG00000001178;ENSONIG00000001545;ENSONIG00000001600;ENSONIG00000001605;ENSONIG00000004934;ENSONIG00000005187;ENSONIG00000005835;ENSONIG00000007924;ENSONIG00000008316;ENSONIG00000008343;ENSONIG00000008379;ENSONIG00000008733;ENSONIG00000009585;ENSONIG00000009627;ENSONIG00000009937;ENSONIG00000010477;ENSONIG00000010693;ENSONIG00000011334;ENSONIG00000011834;ENSONIG00000011855;…
Ubiquitin mediated proteolysis	ko04120	58	ENSONIG00000001205;ENSONIG00000001428;ENSONIG00000001689;ENSONIG00000001886;ENSONIG00000002694;ENSONIG00000003591;ENSONIG00000003793;ENSONIG00000004089;ENSONIG00000004888;ENSONIG00000005637;ENSONIG00000005755;ENSONIG00000006212;ENSONIG00000006814;ENSONIG00000007675;ENSONIG00000007697;ENSONIG00000007743;ENSONIG00000008278;ENSONIG00000008694;ENSONIG00000008930;ENSONIG00000009204;ENSONIG00000009413;…
ErbB signaling pathway	ko04012	57	ENSONIG00000000467;ENSONIG00000000863;ENSONIG00000001018;ENSONIG00000001131;ENSONIG00000001430;ENSONIG00000001605;ENSONIG00000003316;ENSONIG00000005187;ENSONIG00000005858;ENSONIG00000006161;ENSONIG00000006212;ENSONIG00000006317;ENSONIG00000006838;ENSONIG00000007261;ENSONIG00000007609;ENSONIG00000007924;ENSONIG00000008379;ENSONIG00000008917;ENSONIG00000008956;ENSONIG00000009458;ENSONIG00000009518;…
Glycerophospholipid metabolism	ko00564	57	ENSONIG00000000292;ENSONIG00000000551;ENSONIG00000000843;ENSONIG00000000978;ENSONIG00000002097;ENSONIG00000002238;ENSONIG00000002801;ENSONIG00000003024;ENSONIG00000003257;ENSONIG00000004215;ENSONIG00000004371;ENSONIG00000005126;ENSONIG00000005219;ENSONIG00000005288;ENSONIG00000005306;ENSONIG00000006102;ENSONIG00000007105;ENSONIG00000007599;ENSONIG00000008255;ENSONIG00000008754;ENSONIG00000008885;…
GnRH signaling pathway	ko04912	53	ENSONIG00000000467;ENSONIG00000000599;ENSONIG00000000728;ENSONIG00000000843;ENSONIG00000001018;ENSONIG00000001168;ENSONIG00000001391;ENSONIG00000001850;ENSONIG00000001943;ENSONIG00000002275;ENSONIG00000002793;ENSONIG00000002854;ENSONIG00000003316;ENSONIG00000004215;ENSONIG00000006991;ENSONIG00000007771;ENSONIG00000008255;ENSONIG00000008917;ENSONIG00000009585;ENSONIG00000009613;ENSONIG00000009937;…
Ribosome biogenesis in eukaryotes	ko03008	53	ENSONIG00000000019;ENSONIG00000001085;ENSONIG00000001421;ENSONIG00000002319;ENSONIG00000002635;ENSONIG00000002799;ENSONIG00000002820;ENSONIG00000002999;ENSONIG00000003319;ENSONIG00000003394;ENSONIG00000003458;ENSONIG00000003643;ENSONIG00000004191;ENSONIG00000005139;ENSONIG00000007227;ENSONIG00000008042;ENSONIG00000008364;ENSONIG00000008445;ENSONIG00000009280;ENSONIG00000010090;ENSONIG00000010414;…
TGF-beta signaling pathway	ko04350	53	ENSONIG00000000958;ENSONIG00000001761;ENSONIG00000003490;ENSONIG00000003666;ENSONIG00000004476;ENSONIG00000005710;ENSONIG00000005890;ENSONIG00000006161;ENSONIG00000008278;ENSONIG00000008451;ENSONIG00000008955;ENSONIG00000008956;ENSONIG00000009726;ENSONIG00000010000;ENSONIG00000010271;ENSONIG00000010360;ENSONIG00000010807;ENSONIG00000011238;ENSONIG00000012080;ENSONIG00000012120;ENSONIG00000012275;…
Oocyte meiosis	ko04114	52	ENSONIG00000000599;ENSONIG00000001018;ENSONIG00000001110;ENSONIG00000001168;ENSONIG00000001356;ENSONIG00000001494;ENSONIG00000001752;ENSONIG00000001761;ENSONIG00000002711;ENSONIG00000002854;ENSONIG00000002961;ENSONIG00000003497;ENSONIG00000003504;ENSONIG00000003712;ENSONIG00000005001;ENSONIG00000006814;ENSONIG00000007771;ENSONIG00000008518;ENSONIG00000008917;ENSONIG00000009163;ENSONIG00000009445;…
Gap junction	ko04540	52	ENSONIG00000000091;ENSONIG00000000369;ENSONIG00000000467;ENSONIG00000000599;ENSONIG00000000669;ENSONIG00000001391;ENSONIG00000001943;ENSONIG00000002275;ENSONIG00000002502;ENSONIG00000002854;ENSONIG00000003316;ENSONIG00000005157;ENSONIG00000006227;ENSONIG00000007771;ENSONIG00000008569;ENSONIG00000009163;ENSONIG00000009613;ENSONIG00000011493;ENSONIG00000011957;ENSONIG00000012187;ENSONIG00000013541;…
Spliceosome	ko03040	51	ENSONIG00000000248;ENSONIG00000000370;ENSONIG00000000912;ENSONIG00000001395;ENSONIG00000001502;ENSONIG00000001801;ENSONIG00000002058;ENSONIG00000002305;ENSONIG00000002730;ENSONIG00000003296;ENSONIG00000003761;ENSONIG00000003828;ENSONIG00000004291;ENSONIG00000004740;ENSONIG00000004860;ENSONIG00000005759;ENSONIG00000005909;ENSONIG00000006786;ENSONIG00000007859;ENSONIG00000008165;ENSONIG00000008283;…
AI4 vs EI4
Endocytosis	ko04144	72	ENSONIG00000000111;ENSONIG00000000693;ENSONIG00000001164;ENSONIG00000001625;ENSONIG00000002544;ENSONIG00000002587;ENSONIG00000002734;ENSONIG00000002772;ENSONIG00000002802;ENSONIG00000002960;ENSONIG00000002981;ENSONIG00000003001;ENSONIG00000003668;ENSONIG00000003898;ENSONIG00000004008;ENSONIG00000004215;ENSONIG00000006169;ENSONIG00000006212;ENSONIG00000006441;ENSONIG00000006876;ENSONIG00000007156;…
MAPK signaling pathway	ko04010	60	ENSONIG00000000467;ENSONIG00000000892;ENSONIG00000001001;ENSONIG00000001166;ENSONIG00000001551;ENSONIG00000002689;ENSONIG00000002734;ENSONIG00000002876;ENSONIG00000003001;ENSONIG00000003273;ENSONIG00000003304;ENSONIG00000003675;ENSONIG00000004352;ENSONIG00000004519;ENSONIG00000005157;ENSONIG00000005329;ENSONIG00000005587;ENSONIG00000005656;ENSONIG00000005880;ENSONIG00000006040;ENSONIG00000007023;…
Focal adhesion	ko04510	59	ENSONIG00000000277;ENSONIG00000000467;ENSONIG00000000980;ENSONIG00000001203;ENSONIG00000002034;ENSONIG00000002190;ENSONIG00000002344;ENSONIG00000002802;ENSONIG00000002960;ENSONIG00000003001;ENSONIG00000003145;ENSONIG00000003336;ENSONIG00000003898;ENSONIG00000004352;ENSONIG00000004374;ENSONIG00000004736;ENSONIG00000004997;ENSONIG00000005157;ENSONIG00000005232;ENSONIG00000005664;ENSONIG00000007572;…
Cytokine-cytokine receptor interaction	ko04060	55	ENSONIG00000002150;ENSONIG00000002689;ENSONIG00000002802;ENSONIG00000002960;ENSONIG00000002981;ENSONIG00000003001;ENSONIG00000003898;ENSONIG00000004270;ENSONIG00000005157;ENSONIG00000006297;ENSONIG00000007156;ENSONIG00000008041;ENSONIG00000008343;ENSONIG00000008569;ENSONIG00000009171;ENSONIG00000009264;ENSONIG00000009590;ENSONIG00000011458;ENSONIG00000012275;ENSONIG00000012362;ENSONIG00000013065;…
Regulation of actin cytoskeleton	ko04810	54	ENSONIG00000000467;ENSONIG00000000980;ENSONIG00000001203;ENSONIG00000001410;ENSONIG00000002190;ENSONIG00000002344;ENSONIG00000003001;ENSONIG00000003145;ENSONIG00000003273;ENSONIG00000003336;ENSONIG00000004008;ENSONIG00000004374;ENSONIG00000004736;ENSONIG00000004878;ENSONIG00000005157;ENSONIG00000005208;ENSONIG00000005232;ENSONIG00000005402;ENSONIG00000005567;ENSONIG00000005664;ENSONIG00000006005;…
Cell adhesion molecules (CAMs)	ko04514	54	ENSONIG00000000375;ENSONIG00000001324;ENSONIG00000001856;ENSONIG00000002344;ENSONIG00000003904;ENSONIG00000004156;ENSONIG00000006116;ENSONIG00000007270;ENSONIG00000007425;ENSONIG00000007449;ENSONIG00000007453;ENSONIG00000008711;ENSONIG00000008728;ENSONIG00000009128;ENSONIG00000009132;ENSONIG00000009315;ENSONIG00000010510;ENSONIG00000011158;ENSONIG00000013024;ENSONIG00000013077;ENSONIG00000014209;…
AI8 vs EI8
Endocytosis	ko04144	182	ENSONIG00000000073;ENSONIG00000000111;ENSONIG00000000208;ENSONIG00000000932;ENSONIG00000001164;ENSONIG00000001313;ENSONIG00000001625;ENSONIG00000001628;ENSONIG00000001932;ENSONIG00000001996;ENSONIG00000002015;ENSONIG00000002281;ENSONIG00000002317;ENSONIG00000002425;ENSONIG00000002544;ENSONIG00000002587;ENSONIG00000002657;ENSONIG00000002772;ENSONIG00000002960;ENSONIG00000002961;ENSONIG00000002981;…
Phagosome	ko04145	138	ENSONIG00000000021;ENSONIG00000000090;ENSONIG00000000306;ENSONIG00000000357;ENSONIG00000000980;ENSONIG00000001179;ENSONIG00000001987;ENSONIG00000001996;ENSONIG00000002425;ENSONIG00000002471;ENSONIG00000002558;ENSONIG00000002636;ENSONIG00000002770;ENSONIG00000003060;ENSONIG00000003145;ENSONIG00000003148;ENSONIG00000003466;ENSONIG00000003648;ENSONIG00000003655;ENSONIG00000003902;ENSONIG00000003904;…
Herpes simplex infection	ko05168	136	ENSONIG00000000306;ENSONIG00000000520;ENSONIG00000000801;ENSONIG00000001178;ENSONIG00000001356;ENSONIG00000001561;ENSONIG00000001600;ENSONIG00000001925;ENSONIG00000002689;ENSONIG00000002736;ENSONIG00000002820;ENSONIG00000002876;ENSONIG00000003902;ENSONIG00000003904;ENSONIG00000003957;ENSONIG00000004441;ENSONIG00000004860;ENSONIG00000004958;ENSONIG00000005759;ENSONIG00000005835;ENSONIG00000005905;…
Regulation of actin cytoskeleton	ko04810	134	ENSONIG00000000005;ENSONIG00000000226;ENSONIG00000000932;ENSONIG00000000980;ENSONIG00000001203;ENSONIG00000001356;ENSONIG00000001410;ENSONIG00000001430;ENSONIG00000001468;ENSONIG00000001749;ENSONIG00000002190;ENSONIG00000002344;ENSONIG00000003001;ENSONIG00000003095;ENSONIG00000003145;ENSONIG00000003148;ENSONIG00000003217;ENSONIG00000003222;ENSONIG00000003273;ENSONIG00000003317;ENSONIG00000003336;…
Focal adhesion	ko04510	131	ENSONIG00000000005;ENSONIG00000000226;ENSONIG00000000277;ENSONIG00000000305;ENSONIG00000000873;ENSONIG00000000980;ENSONIG00000001203;ENSONIG00000001335;ENSONIG00000001356;ENSONIG00000001430;ENSONIG00000001584;ENSONIG00000001749;ENSONIG00000001785;ENSONIG00000002034;ENSONIG00000002190;ENSONIG00000002248;ENSONIG00000002344;ENSONIG00000002865;ENSONIG00000002960;ENSONIG00000002961;ENSONIG00000003001;…
MAPK signaling pathway	ko04010	130	ENSONIG00000000520;ENSONIG00000000728;ENSONIG00000000927;ENSONIG00000001001;ENSONIG00000001116;ENSONIG00000001166;ENSONIG00000001297;ENSONIG00000001430;ENSONIG00000001551;ENSONIG00000001600;ENSONIG00000002481;ENSONIG00000002677;ENSONIG00000002689;ENSONIG00000002736;ENSONIG00000002876;ENSONIG00000003001;ENSONIG00000003273;ENSONIG00000003304;ENSONIG00000003669;ENSONIG00000003805;ENSONIG00000003995;…
Cell adhesion molecules (CAMs)	ko04514	123	ENSONIG00000000129;ENSONIG00000000299;ENSONIG00000000375;ENSONIG00000001856;ENSONIG00000002344;ENSONIG00000002682;ENSONIG00000003028;ENSONIG00000003095;ENSONIG00000003318;ENSONIG00000003728;ENSONIG00000003902;ENSONIG00000003904;ENSONIG00000004156;ENSONIG00000004441;ENSONIG00000004493;ENSONIG00000004958;ENSONIG00000005085;ENSONIG00000005431;ENSONIG00000005730;ENSONIG00000005905;ENSONIG00000006116;…
Apoptosis	ko04210	118	ENSONIG00000000265;ENSONIG00000000520;ENSONIG00000000792;ENSONIG00000001116;ENSONIG00000001146;ENSONIG00000001178;ENSONIG00000001297;ENSONIG00000001632;ENSONIG00000001749;ENSONIG00000002271;ENSONIG00000002689;ENSONIG00000002736;ENSONIG00000002770;ENSONIG00000002876;ENSONIG00000003145;ENSONIG00000003148;ENSONIG00000003276;ENSONIG00000003411;ENSONIG00000003430;ENSONIG00000003431;ENSONIG00000003433;…
Cytokine-cytokine receptor interaction	ko04060	118	ENSONIG00000000832;ENSONIG00000001175;ENSONIG00000001235;ENSONIG00000002126;ENSONIG00000002150;ENSONIG00000002689;ENSONIG00000002736;ENSONIG00000002960;ENSONIG00000002981;ENSONIG00000003001;ENSONIG00000003075;ENSONIG00000003874;ENSONIG00000003898;ENSONIG00000004070;ENSONIG00000004270;ENSONIG00000004572;ENSONIG00000005157;ENSONIG00000005447;ENSONIG00000005816;ENSONIG00000005890;ENSONIG00000006297;…
Lysosome	ko04142	109	ENSONIG00000000405;ENSONIG00000000456;ENSONIG00000000603;ENSONIG00000001146;ENSONIG00000001173;ENSONIG00000001179;ENSONIG00000001181;ENSONIG00000001503;ENSONIG00000002230;ENSONIG00000002247;ENSONIG00000002299;ENSONIG00000002489;ENSONIG00000002515;ENSONIG00000002558;ENSONIG00000002770;ENSONIG00000003051;ENSONIG00000003466;ENSONIG00000003649;ENSONIG00000003868;ENSONIG00000004295;ENSONIG00000004755;…
Ribosome	ko03010	102	ENSONIG00000000006;ENSONIG00000000435;ENSONIG00000000854;ENSONIG00000000900;ENSONIG00000001263;ENSONIG00000002022;ENSONIG00000002326;ENSONIG00000002488;ENSONIG00000002672;ENSONIG00000002814;ENSONIG00000003122;ENSONIG00000003387;ENSONIG00000004138;ENSONIG00000004876;ENSONIG00000005440;ENSONIG00000005480;ENSONIG00000005934;ENSONIG00000006134;ENSONIG00000006283;ENSONIG00000006539;ENSONIG00000007486;…
Protein processing in endoplasmic reticulum	ko04141	99	ENSONIG00000000500;ENSONIG00000000597;ENSONIG00000000626;ENSONIG00000000722;ENSONIG00000001242;ENSONIG00000001483;ENSONIG00000001987;ENSONIG00000002137;ENSONIG00000002876;ENSONIG00000003276;ENSONIG00000003312;ENSONIG00000003718;ENSONIG00000003858;ENSONIG00000004058;ENSONIG00000004227;ENSONIG00000004373;ENSONIG00000004759;ENSONIG00000004764;ENSONIG00000005297;ENSONIG00000005579;ENSONIG00000005931;…
Purine metabolism	ko00230	99	ENSONIG00000000070;ENSONIG00000000200;ENSONIG00000000259;ENSONIG00000000599;ENSONIG00000000852;ENSONIG00000000878;ENSONIG00000000991;ENSONIG00000001460;ENSONIG00000001521;ENSONIG00000001696;ENSONIG00000002352;ENSONIG00000002519;ENSONIG00000002641;ENSONIG00000002659;ENSONIG00000002765;ENSONIG00000002854;ENSONIG00000002917;ENSONIG00000003625;ENSONIG00000003636;ENSONIG00000003688;ENSONIG00000003869;…
FoxO signaling pathway	ko04068	90	ENSONIG00000000214;ENSONIG00000000438;ENSONIG00000000669;ENSONIG00000001116;ENSONIG00000001557;ENSONIG00000001749;ENSONIG00000001832;ENSONIG00000002689;ENSONIG00000002736;ENSONIG00000002961;ENSONIG00000004109;ENSONIG00000004126;ENSONIG00000004435;ENSONIG00000005329;ENSONIG00000005449;ENSONIG00000005890;ENSONIG00000006428;ENSONIG00000006939;ENSONIG00000007208;ENSONIG00000007306;ENSONIG00000007684;…
Neuroactive ligand-receptor interaction	ko04080	90	ENSONIG00000000669;ENSONIG00000001237;ENSONIG00000001832;ENSONIG00000003826;ENSONIG00000003833;ENSONIG00000004225;ENSONIG00000005017;ENSONIG00000005054;ENSONIG00000006200;ENSONIG00000006456;ENSONIG00000006603;ENSONIG00000006822;ENSONIG00000006917;ENSONIG00000008089;ENSONIG00000008483;ENSONIG00000008965;ENSONIG00000009021;ENSONIG00000011120;ENSONIG00000011266;ENSONIG00000011424;ENSONIG00000011572;…
Calcium signaling pathway	ko04020	85	ENSONIG00000000375;ENSONIG00000000496;ENSONIG00000000599;ENSONIG00000000629;ENSONIG00000000669;ENSONIG00000000860;ENSONIG00000001153;ENSONIG00000001203;ENSONIG00000001391;ENSONIG00000001943;ENSONIG00000002275;ENSONIG00000002854;ENSONIG00000003001;ENSONIG00000003768;ENSONIG00000003806;ENSONIG00000003826;ENSONIG00000004225;ENSONIG00000005017;ENSONIG00000005054;ENSONIG00000005222;ENSONIG00000005692;…
AGE-RAGE signaling pathway in diabetic complications	ko04933	83	ENSONIG00000000860;ENSONIG00000001131;ENSONIG00000001391;ENSONIG00000001528;ENSONIG00000001557;ENSONIG00000001749;ENSONIG00000002636;ENSONIG00000003336;ENSONIG00000003655;ENSONIG00000003957;ENSONIG00000004109;ENSONIG00000004126;ENSONIG00000004372;ENSONIG00000004973;ENSONIG00000004997;ENSONIG00000005890;ENSONIG00000006366;ENSONIG00000006990;ENSONIG00000006991;ENSONIG00000007170;ENSONIG00000007261;…
Insulin signaling pathway	ko04910	81	ENSONIG00000000213;ENSONIG00000000873;ENSONIG00000001356;ENSONIG00000001396;ENSONIG00000001604;ENSONIG00000001749;ENSONIG00000001760;ENSONIG00000002757;ENSONIG00000003320;ENSONIG00000004435;ENSONIG00000007270;ENSONIG00000007292;ENSONIG00000007635;ENSONIG00000008249;ENSONIG00000008956;ENSONIG00000009458;ENSONIG00000009518;ENSONIG00000009613;ENSONIG00000010201;ENSONIG00000010477;ENSONIG00000010865;…
RNA transport	ko03013	78	ENSONIG00000000019;ENSONIG00000000047;ENSONIG00000000063;ENSONIG00000000606;ENSONIG00000000697;ENSONIG00000001312;ENSONIG00000001502;ENSONIG00000001592;ENSONIG00000002717;ENSONIG00000002969;ENSONIG00000003283;ENSONIG00000003643;ENSONIG00000003740;ENSONIG00000004348;ENSONIG00000004740;ENSONIG00000005139;ENSONIG00000005570;ENSONIG00000005931;ENSONIG00000006008;ENSONIG00000006871;ENSONIG00000007716;…
Cell cycle	ko04110	76	ENSONIG00000000059;ENSONIG00000000068;ENSONIG00000000404;ENSONIG00000000747;ENSONIG00000000770;ENSONIG00000001116;ENSONIG00000001295;ENSONIG00000001557;ENSONIG00000002357;ENSONIG00000002711;ENSONIG00000003618;ENSONIG00000003712;ENSONIG00000004109;ENSONIG00000004126;ENSONIG00000004276;ENSONIG00000004356;ENSONIG00000004923;ENSONIG00000005710;ENSONIG00000005890;ENSONIG00000006161;ENSONIG00000006171;…
Wnt signaling pathway	ko04310	76	ENSONIG00000000510;ENSONIG00000001234;ENSONIG00000001391;ENSONIG00000001557;ENSONIG00000001600;ENSONIG00000002481;ENSONIG00000002820;ENSONIG00000003743;ENSONIG00000003906;ENSONIG00000004121;ENSONIG00000004126;ENSONIG00000004831;ENSONIG00000005463;ENSONIG00000006141;ENSONIG00000006161;ENSONIG00000006428;ENSONIG00000006889;ENSONIG00000007226;ENSONIG00000008712;ENSONIG00000009613;ENSONIG00000010360;…
Tight junction	ko04530	75	ENSONIG00000000010;ENSONIG00000000699;ENSONIG00000001528;ENSONIG00000001625;ENSONIG00000001856;ENSONIG00000002502;ENSONIG00000002505;ENSONIG00000002657;ENSONIG00000002820;ENSONIG00000003145;ENSONIG00000003148;ENSONIG00000003173;ENSONIG00000004101;ENSONIG00000004156;ENSONIG00000004614;ENSONIG00000005431;ENSONIG00000006123;ENSONIG00000006124;ENSONIG00000006882;ENSONIG00000006990;ENSONIG00000006991;…
Adrenergic signaling in cardiomyocytes	ko04261	72	ENSONIG00000000496;ENSONIG00000000599;ENSONIG00000000795;ENSONIG00000001001;ENSONIG00000001356;ENSONIG00000001391;ENSONIG00000001749;ENSONIG00000001752;ENSONIG00000001943;ENSONIG00000002275;ENSONIG00000002502;ENSONIG00000002854;ENSONIG00000003556;ENSONIG00000004101;ENSONIG00000006124;ENSONIG00000007187;ENSONIG00000007771;ENSONIG00000008249;ENSONIG00000008629;ENSONIG00000008670;ENSONIG00000008678;…
mTOR signaling pathway	ko04150	70	ENSONIG00000000021;ENSONIG00000001234;ENSONIG00000001454;ENSONIG00000001749;ENSONIG00000002471;ENSONIG00000002961;ENSONIG00000003314;ENSONIG00000003320;ENSONIG00000003736;ENSONIG00000003906;ENSONIG00000003965;ENSONIG00000004121;ENSONIG00000004831;ENSONIG00000005153;ENSONIG00000006383;ENSONIG00000006511;ENSONIG00000008212;ENSONIG00000008249;ENSONIG00000008956;ENSONIG00000009230;ENSONIG00000010176;…
Ubiquitin mediated proteolysis	ko04120	68	ENSONIG00000000626;ENSONIG00000001205;ENSONIG00000001428;ENSONIG00000002694;ENSONIG00000003389;ENSONIG00000003591;ENSONIG00000003746;ENSONIG00000004373;ENSONIG00000004799;ENSONIG00000004888;ENSONIG00000005755;ENSONIG00000006254;ENSONIG00000006836;ENSONIG00000007137;ENSONIG00000007675;ENSONIG00000007790;ENSONIG00000008410;ENSONIG00000008515;ENSONIG00000008694;ENSONIG00000009193;ENSONIG00000009204;…
Adherens junction	ko04520	68	ENSONIG00000000129;ENSONIG00000001335;ENSONIG00000001557;ENSONIG00000001600;ENSONIG00000002248;ENSONIG00000002820;ENSONIG00000002961;ENSONIG00000003102;ENSONIG00000003145;ENSONIG00000003148;ENSONIG00000003447;ENSONIG00000003898;ENSONIG00000004008;ENSONIG00000004109;ENSONIG00000004493;ENSONIG00000004958;ENSONIG00000005402;ENSONIG00000006428;ENSONIG00000006882;ENSONIG00000006990;ENSONIG00000006991;…
Glycerophospholipid metabolism	ko00564	64	ENSONIG00000000048;ENSONIG00000000512;ENSONIG00000000551;ENSONIG00000000554;ENSONIG00000000978;ENSONIG00000001055;ENSONIG00000001361;ENSONIG00000003257;ENSONIG00000003677;ENSONIG00000003759;ENSONIG00000004215;ENSONIG00000005126;ENSONIG00000005219;ENSONIG00000005288;ENSONIG00000005306;ENSONIG00000006041;ENSONIG00000006102;ENSONIG00000006132;ENSONIG00000006561;ENSONIG00000007105;ENSONIG00000007599;…
Phosphatidylinositol signaling system	ko04070	63	ENSONIG00000000860;ENSONIG00000001391;ENSONIG00000001749;ENSONIG00000002565;ENSONIG00000002581;ENSONIG00000002757;ENSONIG00000003198;ENSONIG00000003509;ENSONIG00000003759;ENSONIG00000003768;ENSONIG00000003877;ENSONIG00000003883;ENSONIG00000004302;ENSONIG00000004667;ENSONIG00000006276;ENSONIG00000006561;ENSONIG00000006726;ENSONIG00000007170;ENSONIG00000007183;ENSONIG00000007277;ENSONIG00000007492;…
Pyrimidine metabolism	ko00240	63	ENSONIG00000000070;ENSONIG00000000259;ENSONIG00000000878;ENSONIG00000001460;ENSONIG00000002352;ENSONIG00000002519;ENSONIG00000002659;ENSONIG00000002765;ENSONIG00000003081;ENSONIG00000003625;ENSONIG00000003636;ENSONIG00000003657;ENSONIG00000003688;ENSONIG00000004262;ENSONIG00000004871;ENSONIG00000005250;ENSONIG00000006083;ENSONIG00000006370;ENSONIG00000006702;ENSONIG00000007165;ENSONIG00000008444;…
Carbon metabolism	ko01200	63	ENSONIG00000000106;ENSONIG00000000417;ENSONIG00000000991;ENSONIG00000001016;ENSONIG00000001086;ENSONIG00000001264;ENSONIG00000001900;ENSONIG00000002996;ENSONIG00000003269;ENSONIG00000003451;ENSONIG00000003640;ENSONIG00000004034;ENSONIG00000004839;ENSONIG00000005123;ENSONIG00000007083;ENSONIG00000007498;ENSONIG00000008118;ENSONIG00000008258;ENSONIG00000009225;ENSONIG00000009338;ENSONIG00000009596;…
Vascular smooth muscle contraction	ko04270	59	ENSONIG00000000005;ENSONIG00000000599;ENSONIG00000001203;ENSONIG00000001356;ENSONIG00000001391;ENSONIG00000001521;ENSONIG00000001528;ENSONIG00000001943;ENSONIG00000002275;ENSONIG00000002854;ENSONIG00000003257;ENSONIG00000003273;ENSONIG00000003826;ENSONIG00000005683;ENSONIG00000007561;ENSONIG00000007771;ENSONIG00000007862;ENSONIG00000009417;ENSONIG00000009613;ENSONIG00000010201;ENSONIG00000011957;…
TGF-beta signaling pathway	ko04350	59	ENSONIG00000000958;ENSONIG00000001235;ENSONIG00000001366;ENSONIG00000001557;ENSONIG00000003490;ENSONIG00000003666;ENSONIG00000003743;ENSONIG00000004109;ENSONIG00000004476;ENSONIG00000004988;ENSONIG00000005710;ENSONIG00000005747;ENSONIG00000005816;ENSONIG00000005890;ENSONIG00000006124;ENSONIG00000006161;ENSONIG00000007747;ENSONIG00000008515;ENSONIG00000008955;ENSONIG00000008956;ENSONIG00000009417;…
Intestinal immune network for IgA production	ko04672	58	ENSONIG00000000375;ENSONIG00000001297;ENSONIG00000003902;ENSONIG00000003904;ENSONIG00000004441;ENSONIG00000005890;ENSONIG00000005905;ENSONIG00000006116;ENSONIG00000006297;ENSONIG00000006325;ENSONIG00000006327;ENSONIG00000007425;ENSONIG00000007445;ENSONIG00000007446;ENSONIG00000007449;ENSONIG00000007453;ENSONIG00000009128;ENSONIG00000009129;ENSONIG00000009132;ENSONIG00000009902;ENSONIG00000010744;…
Toll-like receptor signaling pathway	ko04620	57	ENSONIG00000000520;ENSONIG00000000806;ENSONIG00000001178;ENSONIG00000001600;ENSONIG00000001749;ENSONIG00000004934;ENSONIG00000005835;ENSONIG00000007600;ENSONIG00000008249;ENSONIG00000008343;ENSONIG00000008575;ENSONIG00000009142;ENSONIG00000009265;ENSONIG00000009641;ENSONIG00000009933;ENSONIG00000009937;ENSONIG00000010172;ENSONIG00000010201;ENSONIG00000010477;ENSONIG00000011065;ENSONIG00000011334;…
Oxidative phosphorylation	ko00190	56	ENSONIG00000000021;ENSONIG00000001179;ENSONIG00000001947;ENSONIG00000002046;ENSONIG00000002466;ENSONIG00000002471;ENSONIG00000003686;ENSONIG00000004885;ENSONIG00000005153;ENSONIG00000006935;ENSONIG00000008498;ENSONIG00000009225;ENSONIG00000009230;ENSONIG00000009833;ENSONIG00000010236;ENSONIG00000010324;ENSONIG00000010536;ENSONIG00000011207;ENSONIG00000012596;ENSONIG00000013387;ENSONIG00000014082;…
Melanogenesis	ko04916	54	ENSONIG00000000599;ENSONIG00000001234;ENSONIG00000001391;ENSONIG00000001943;ENSONIG00000002275;ENSONIG00000002502;ENSONIG00000002854;ENSONIG00000002981;ENSONIG00000003874;ENSONIG00000003906;ENSONIG00000004101;ENSONIG00000004831;ENSONIG00000007226;ENSONIG00000007771;ENSONIG00000009613;ENSONIG00000010201;ENSONIG00000010228;ENSONIG00000010406;ENSONIG00000010653;ENSONIG00000011957;ENSONIG00000012578;…
Spliceosome	ko03040	54	ENSONIG00000000248;ENSONIG00000000370;ENSONIG00000001274;ENSONIG00000001395;ENSONIG00000001420;ENSONIG00000001502;ENSONIG00000001801;ENSONIG00000001903;ENSONIG00000001925;ENSONIG00000002730;ENSONIG00000003761;ENSONIG00000004348;ENSONIG00000004740;ENSONIG00000004759;ENSONIG00000004860;ENSONIG00000005263;ENSONIG00000005759;ENSONIG00000007816;ENSONIG00000007859;ENSONIG00000008213;ENSONIG00000008283;…
Adipocytokine signaling pathway	ko04920	52	ENSONIG00000000090;ENSONIG00000000520;ENSONIG00000001178;ENSONIG00000002143;ENSONIG00000002876;ENSONIG00000003830;ENSONIG00000003957;ENSONIG00000004070;ENSONIG00000004435;ENSONIG00000005945;ENSONIG00000006479;ENSONIG00000007635;ENSONIG00000009293;ENSONIG00000010044;ENSONIG00000010176;ENSONIG00000011048;ENSONIG00000011728;ENSONIG00000011926;ENSONIG00000012612;ENSONIG00000013003;ENSONIG00000013076;…
Salmonella infection	ko05132	51	ENSONIG00000000932;ENSONIG00000002216;ENSONIG00000003060;ENSONIG00000003145;ENSONIG00000003148;ENSONIG00000003217;ENSONIG00000003785;ENSONIG00000003818;ENSONIG00000004008;ENSONIG00000004169;ENSONIG00000004352;ENSONIG00000005835;ENSONIG00000006540;ENSONIG00000006990;ENSONIG00000006991;ENSONIG00000007722;ENSONIG00000007858;ENSONIG00000008107;ENSONIG00000008343;ENSONIG00000009142;ENSONIG00000009265;…
Peroxisome	ko04146	50	ENSONIG00000000094;ENSONIG00000000551;ENSONIG00000000793;ENSONIG00000001404;ENSONIG00000001768;ENSONIG00000002329;ENSONIG00000002426;ENSONIG00000002982;ENSONIG00000003451;ENSONIG00000003889;ENSONIG00000006131;ENSONIG00000006361;ENSONIG00000007613;ENSONIG00000008157;ENSONIG00000008374;ENSONIG00000009017;ENSONIG00000010287;ENSONIG00000010545;ENSONIG00000012718;ENSONIG00000012865;ENSONIG00000013263;…
Oocyte meiosis	ko04114	50	ENSONIG00000000402;ENSONIG00000000599;ENSONIG00000000795;ENSONIG00000001110;ENSONIG00000001356;ENSONIG00000001752;ENSONIG00000002711;ENSONIG00000002854;ENSONIG00000002961;ENSONIG00000003556;ENSONIG00000003712;ENSONIG00000006124;ENSONIG00000006873;ENSONIG00000007771;ENSONIG00000008212;ENSONIG00000008518;ENSONIG00000009193;ENSONIG00000009445;ENSONIG00000009613;ENSONIG00000010863;ENSONIG00000011055;…
AI2 vs FI2
Ribosome	ko03010	68	ENSONIG00000000006;ENSONIG00000000435;ENSONIG00000000854;ENSONIG00000000900;ENSONIG00000001263;ENSONIG00000002326;ENSONIG00000002488;ENSONIG00000002814;ENSONIG00000003387;ENSONIG00000004138;ENSONIG00000005440;ENSONIG00000005934;ENSONIG00000006134;ENSONIG00000006283;ENSONIG00000006539;ENSONIG00000007486;ENSONIG00000007508;ENSONIG00000007988;ENSONIG00000008992;ENSONIG00000009730;ENSONIG00000009739;…
AI4 vs FI4
Lysosome	ko04142	60	ENSONIG00000000050;ENSONIG00000000405;ENSONIG00000000456;ENSONIG00000000603;ENSONIG00000001181;ENSONIG00000001503;ENSONIG00000002247;ENSONIG00000002299;ENSONIG00000002515;ENSONIG00000003051;ENSONIG00000003466;ENSONIG00000003868;ENSONIG00000004295;ENSONIG00000004755;ENSONIG00000004885;ENSONIG00000005125;ENSONIG00000005712;ENSONIG00000006359;ENSONIG00000006742;ENSONIG00000007274;ENSONIG00000007405;…
Endocytosis	ko04144	59	ENSONIG00000000054;ENSONIG00000000208;ENSONIG00000000693;ENSONIG00000000843;ENSONIG00000001932;ENSONIG00000001990;ENSONIG00000002317;ENSONIG00000002346;ENSONIG00000002734;ENSONIG00000002802;ENSONIG00000002981;ENSONIG00000003001;ENSONIG00000003217;ENSONIG00000003259;ENSONIG00000004008;ENSONIG00000004151;ENSONIG00000004572;ENSONIG00000004822;ENSONIG00000005557;ENSONIG00000006169;ENSONIG00000006212;…
Regulation of actin cytoskeleton	ko04810	54	ENSONIG00000000005;ENSONIG00000000226;ENSONIG00000000427;ENSONIG00000000467;ENSONIG00000001410;ENSONIG00000001433;ENSONIG00000001749;ENSONIG00000002236;ENSONIG00000003001;ENSONIG00000003145;ENSONIG00000003217;ENSONIG00000003243;ENSONIG00000003336;ENSONIG00000004008;ENSONIG00000004448;ENSONIG00000004973;ENSONIG00000005208;ENSONIG00000005232;ENSONIG00000006005;ENSONIG00000007858;ENSONIG00000008569;…
Phagosome	ko04145	51	ENSONIG00000000936;ENSONIG00000003145;ENSONIG00000003466;ENSONIG00000003904;ENSONIG00000004441;ENSONIG00000004885;ENSONIG00000004891;ENSONIG00000005924;ENSONIG00000006060;ENSONIG00000006077;ENSONIG00000007074;ENSONIG00000007445;ENSONIG00000007449;ENSONIG00000008663;ENSONIG00000009128;ENSONIG00000009132;ENSONIG00000009144;ENSONIG00000009176;ENSONIG00000009805;ENSONIG00000009820;ENSONIG00000010744;…
AI8 vs FI8
Endocytosis	ko04144	142	ENSONIG00000000073;ENSONIG00000000111;ENSONIG00000000208;ENSONIG00000000932;ENSONIG00000001164;ENSONIG00000001625;ENSONIG00000001932;ENSONIG00000001996;ENSONIG00000002092;ENSONIG00000002317;ENSONIG00000002346;ENSONIG00000002425;ENSONIG00000002587;ENSONIG00000002657;ENSONIG00000002960;ENSONIG00000003213;ENSONIG00000003217;ENSONIG00000003418;ENSONIG00000003489;ENSONIG00000003493;ENSONIG00000003591;…
Phagosome	ko04145	117	ENSONIG00000000090;ENSONIG00000000357;ENSONIG00000000980;ENSONIG00000001179;ENSONIG00000001987;ENSONIG00000001996;ENSONIG00000002170;ENSONIG00000002425;ENSONIG00000002558;ENSONIG00000002636;ENSONIG00000002770;ENSONIG00000003060;ENSONIG00000003145;ENSONIG00000003148;ENSONIG00000003648;ENSONIG00000003655;ENSONIG00000003902;ENSONIG00000003904;ENSONIG00000004694;ENSONIG00000004902;ENSONIG00000005043;…
Regulation of actin cytoskeleton	ko04810	112	ENSONIG00000000005;ENSONIG00000000226;ENSONIG00000000427;ENSONIG00000000467;ENSONIG00000000932;ENSONIG00000000980;ENSONIG00000001203;ENSONIG00000001356;ENSONIG00000001430;ENSONIG00000001433;ENSONIG00000001749;ENSONIG00000002190;ENSONIG00000002344;ENSONIG00000002388;ENSONIG00000002501;ENSONIG00000003145;ENSONIG00000003148;ENSONIG00000003213;ENSONIG00000003217;ENSONIG00000003273;ENSONIG00000003317;…
Ribosome	ko03010	112	ENSONIG00000000006;ENSONIG00000000435;ENSONIG00000000609;ENSONIG00000000854;ENSONIG00000000900;ENSONIG00000001150;ENSONIG00000001263;ENSONIG00000002326;ENSONIG00000002488;ENSONIG00000002672;ENSONIG00000002814;ENSONIG00000003122;ENSONIG00000003387;ENSONIG00000004138;ENSONIG00000004876;ENSONIG00000004894;ENSONIG00000005440;ENSONIG00000005480;ENSONIG00000005934;ENSONIG00000005965;ENSONIG00000006134;…
Herpes simplex infection	ko05168	108	ENSONIG00000000645;ENSONIG00000000801;ENSONIG00000001178;ENSONIG00000001356;ENSONIG00000001600;ENSONIG00000001925;ENSONIG00000002250;ENSONIG00000002799;ENSONIG00000002820;ENSONIG00000002889;ENSONIG00000002943;ENSONIG00000003296;ENSONIG00000003902;ENSONIG00000003904;ENSONIG00000003957;ENSONIG00000004349;ENSONIG00000005759;ENSONIG00000005835;ENSONIG00000005905;ENSONIG00000005931;ENSONIG00000006116;…
MAPK signaling pathway	ko04010	101	ENSONIG00000000467;ENSONIG00000000728;ENSONIG00000000927;ENSONIG00000001001;ENSONIG00000001116;ENSONIG00000001297;ENSONIG00000001430;ENSONIG00000001600;ENSONIG00000002096;ENSONIG00000002250;ENSONIG00000003273;ENSONIG00000003497;ENSONIG00000003669;ENSONIG00000003675;ENSONIG00000003745;ENSONIG00000004349;ENSONIG00000004812;ENSONIG00000005001;ENSONIG00000005157;ENSONIG00000005187;ENSONIG00000005579;…
Cytokine-cytokine receptor interaction	ko04060	99	ENSONIG00000001175;ENSONIG00000001235;ENSONIG00000002150;ENSONIG00000002250;ENSONIG00000002960;ENSONIG00000003874;ENSONIG00000004070;ENSONIG00000004270;ENSONIG00000004572;ENSONIG00000005048;ENSONIG00000005157;ENSONIG00000005816;ENSONIG00000005890;ENSONIG00000006297;ENSONIG00000007042;ENSONIG00000007044;ENSONIG00000007156;ENSONIG00000007203;ENSONIG00000007715;ENSONIG00000008330;ENSONIG00000008343;…
Cell adhesion molecules (CAMs)	ko04514	99	ENSONIG00000000129;ENSONIG00000000299;ENSONIG00000001856;ENSONIG00000002157;ENSONIG00000002344;ENSONIG00000002682;ENSONIG00000003318;ENSONIG00000003728;ENSONIG00000003902;ENSONIG00000003904;ENSONIG00000004493;ENSONIG00000005905;ENSONIG00000006116;ENSONIG00000006325;ENSONIG00000006327;ENSONIG00000006861;ENSONIG00000007085;ENSONIG00000007270;ENSONIG00000007343;ENSONIG00000007425;ENSONIG00000007445;…
Focal adhesion	ko04510	98	ENSONIG00000000005;ENSONIG00000000226;ENSONIG00000000467;ENSONIG00000000873;ENSONIG00000000980;ENSONIG00000001203;ENSONIG00000001335;ENSONIG00000001356;ENSONIG00000001430;ENSONIG00000001749;ENSONIG00000002170;ENSONIG00000002190;ENSONIG00000002248;ENSONIG00000002344;ENSONIG00000002388;ENSONIG00000002865;ENSONIG00000002960;ENSONIG00000003145;ENSONIG00000003148;ENSONIG00000003317;ENSONIG00000004126;…
Purine metabolism	ko00230	97	ENSONIG00000000070;ENSONIG00000000259;ENSONIG00000000307;ENSONIG00000000599;ENSONIG00000000878;ENSONIG00000000991;ENSONIG00000001460;ENSONIG00000001484;ENSONIG00000001521;ENSONIG00000001696;ENSONIG00000001787;ENSONIG00000001876;ENSONIG00000002352;ENSONIG00000002519;ENSONIG00000002641;ENSONIG00000002695;ENSONIG00000002725;ENSONIG00000002765;ENSONIG00000002917;ENSONIG00000003354;ENSONIG00000003636;…
Apoptosis	ko04210	97	ENSONIG00000000258;ENSONIG00000000265;ENSONIG00000000792;ENSONIG00000001116;ENSONIG00000001178;ENSONIG00000001297;ENSONIG00000001749;ENSONIG00000002250;ENSONIG00000002388;ENSONIG00000002770;ENSONIG00000003145;ENSONIG00000003148;ENSONIG00000003276;ENSONIG00000003411;ENSONIG00000003430;ENSONIG00000004277;ENSONIG00000004349;ENSONIG00000004812;ENSONIG00000004881;ENSONIG00000005043;ENSONIG00000005125;…
RNA transport	ko03013	95	ENSONIG00000000019;ENSONIG00000000047;ENSONIG00000000063;ENSONIG00000000606;ENSONIG00000000697;ENSONIG00000001312;ENSONIG00000001502;ENSONIG00000001592;ENSONIG00000002239;ENSONIG00000002717;ENSONIG00000003283;ENSONIG00000003296;ENSONIG00000003458;ENSONIG00000003643;ENSONIG00000004348;ENSONIG00000004878;ENSONIG00000005139;ENSONIG00000005309;ENSONIG00000005570;ENSONIG00000005931;ENSONIG00000006245;…
Lysosome	ko04142	89	ENSONIG00000000405;ENSONIG00000000456;ENSONIG00000000603;ENSONIG00000001173;ENSONIG00000001179;ENSONIG00000001181;ENSONIG00000002230;ENSONIG00000002247;ENSONIG00000002299;ENSONIG00000002489;ENSONIG00000002515;ENSONIG00000002558;ENSONIG00000002770;ENSONIG00000003051;ENSONIG00000003649;ENSONIG00000003868;ENSONIG00000004295;ENSONIG00000004755;ENSONIG00000005043;ENSONIG00000005125;ENSONIG00000005712;…
Protein processing in endoplasmic reticulum	ko04141	77	ENSONIG00000000500;ENSONIG00000000597;ENSONIG00000000819;ENSONIG00000001242;ENSONIG00000001483;ENSONIG00000001987;ENSONIG00000002137;ENSONIG00000003276;ENSONIG00000004227;ENSONIG00000004373;ENSONIG00000004764;ENSONIG00000005041;ENSONIG00000005080;ENSONIG00000005297;ENSONIG00000005309;ENSONIG00000005579;ENSONIG00000005931;ENSONIG00000005936;ENSONIG00000007243;ENSONIG00000007619;ENSONIG00000007664;…
FoxO signaling pathway	ko04068	72	ENSONIG00000000214;ENSONIG00000000438;ENSONIG00000000467;ENSONIG00000000669;ENSONIG00000001116;ENSONIG00000001557;ENSONIG00000001749;ENSONIG00000001832;ENSONIG00000001915;ENSONIG00000002388;ENSONIG00000004109;ENSONIG00000004126;ENSONIG00000004435;ENSONIG00000004812;ENSONIG00000005187;ENSONIG00000005449;ENSONIG00000005674;ENSONIG00000005890;ENSONIG00000006428;ENSONIG00000006939;ENSONIG00000007208;…
Spliceosome	ko03040	71	ENSONIG00000000248;ENSONIG00000000267;ENSONIG00000000912;ENSONIG00000001098;ENSONIG00000001274;ENSONIG00000001395;ENSONIG00000001420;ENSONIG00000001502;ENSONIG00000001801;ENSONIG00000001903;ENSONIG00000001925;ENSONIG00000002305;ENSONIG00000002730;ENSONIG00000003061;ENSONIG00000003296;ENSONIG00000003761;ENSONIG00000003828;ENSONIG00000004326;ENSONIG00000004348;ENSONIG00000005759;ENSONIG00000006786;…
Insulin signaling pathway	ko04910	70	ENSONIG00000000186;ENSONIG00000000213;ENSONIG00000000467;ENSONIG00000000534;ENSONIG00000000873;ENSONIG00000001356;ENSONIG00000001396;ENSONIG00000001604;ENSONIG00000001749;ENSONIG00000001760;ENSONIG00000001922;ENSONIG00000002096;ENSONIG00000002388;ENSONIG00000002757;ENSONIG00000003320;ENSONIG00000004435;ENSONIG00000004812;ENSONIG00000005187;ENSONIG00000005674;ENSONIG00000007270;ENSONIG00000007292;…
Cell cycle	ko04110	70	ENSONIG00000000068;ENSONIG00000000099;ENSONIG00000000404;ENSONIG00000000747;ENSONIG00000000770;ENSONIG00000001116;ENSONIG00000001295;ENSONIG00000001557;ENSONIG00000002357;ENSONIG00000003618;ENSONIG00000003712;ENSONIG00000004109;ENSONIG00000004126;ENSONIG00000004356;ENSONIG00000004923;ENSONIG00000005710;ENSONIG00000005890;ENSONIG00000006161;ENSONIG00000006171;ENSONIG00000006814;ENSONIG00000006835;…
AGE-RAGE signaling pathway in diabetic complications	ko04933	69	ENSONIG00000000860;ENSONIG00000001391;ENSONIG00000001557;ENSONIG00000001749;ENSONIG00000002250;ENSONIG00000002388;ENSONIG00000002636;ENSONIG00000003655;ENSONIG00000003957;ENSONIG00000004109;ENSONIG00000004126;ENSONIG00000004349;ENSONIG00000004372;ENSONIG00000004973;ENSONIG00000004997;ENSONIG00000005187;ENSONIG00000005674;ENSONIG00000005890;ENSONIG00000006900;ENSONIG00000006991;ENSONIG00000007261;…
Tight junction	ko04530	68	ENSONIG00000000010;ENSONIG00000001625;ENSONIG00000001856;ENSONIG00000002502;ENSONIG00000002505;ENSONIG00000002657;ENSONIG00000002799;ENSONIG00000002820;ENSONIG00000003145;ENSONIG00000003148;ENSONIG00000003173;ENSONIG00000005187;ENSONIG00000006123;ENSONIG00000006277;ENSONIG00000006882;ENSONIG00000006991;ENSONIG00000007226;ENSONIG00000007574;ENSONIG00000008063;ENSONIG00000008299;ENSONIG00000008674;…
Neuroactive ligand-receptor interaction	ko04080	65	ENSONIG00000000669;ENSONIG00000001237;ENSONIG00000001433;ENSONIG00000001832;ENSONIG00000001874;ENSONIG00000002880;ENSONIG00000003826;ENSONIG00000003833;ENSONIG00000004225;ENSONIG00000004617;ENSONIG00000005054;ENSONIG00000006200;ENSONIG00000006603;ENSONIG00000006822;ENSONIG00000007715;ENSONIG00000009021;ENSONIG00000010312;ENSONIG00000011266;ENSONIG00000011424;ENSONIG00000011716;ENSONIG00000011926;…
Pyrimidine metabolism	ko00240	65	ENSONIG00000000070;ENSONIG00000000259;ENSONIG00000000878;ENSONIG00000001460;ENSONIG00000002352;ENSONIG00000002519;ENSONIG00000002765;ENSONIG00000003636;ENSONIG00000003657;ENSONIG00000003688;ENSONIG00000004262;ENSONIG00000004871;ENSONIG00000005250;ENSONIG00000005887;ENSONIG00000006083;ENSONIG00000006370;ENSONIG00000007569;ENSONIG00000008444;ENSONIG00000008921;ENSONIG00000009175;ENSONIG00000009753;…
Wnt signaling pathway	ko04310	64	ENSONIG00000000144;ENSONIG00000001234;ENSONIG00000001362;ENSONIG00000001391;ENSONIG00000001557;ENSONIG00000001600;ENSONIG00000002799;ENSONIG00000002820;ENSONIG00000003743;ENSONIG00000004121;ENSONIG00000004126;ENSONIG00000004831;ENSONIG00000005001;ENSONIG00000005463;ENSONIG00000006042;ENSONIG00000006141;ENSONIG00000006161;ENSONIG00000006428;ENSONIG00000006889;ENSONIG00000007226;ENSONIG00000008464;…
Ribosome biogenesis in eukaryotes	ko03008	62	ENSONIG00000000019;ENSONIG00000001085;ENSONIG00000001421;ENSONIG00000001610;ENSONIG00000002319;ENSONIG00000002635;ENSONIG00000002799;ENSONIG00000002820;ENSONIG00000002999;ENSONIG00000003319;ENSONIG00000003394;ENSONIG00000003458;ENSONIG00000003643;ENSONIG00000004191;ENSONIG00000005139;ENSONIG00000006578;ENSONIG00000007136;ENSONIG00000007227;ENSONIG00000008042;ENSONIG00000008364;ENSONIG00000008445;…
mTOR signaling pathway	ko04150	60	ENSONIG00000000467;ENSONIG00000001234;ENSONIG00000001749;ENSONIG00000002250;ENSONIG00000002388;ENSONIG00000003314;ENSONIG00000003320;ENSONIG00000003497;ENSONIG00000003736;ENSONIG00000003965;ENSONIG00000004121;ENSONIG00000004812;ENSONIG00000004831;ENSONIG00000005187;ENSONIG00000005309;ENSONIG00000006511;ENSONIG00000007158;ENSONIG00000007924;ENSONIG00000007949;ENSONIG00000009230;ENSONIG00000010085;…
Calcium signaling pathway	ko04020	59	ENSONIG00000000307;ENSONIG00000000599;ENSONIG00000000629;ENSONIG00000000669;ENSONIG00000000860;ENSONIG00000001203;ENSONIG00000001391;ENSONIG00000001433;ENSONIG00000002275;ENSONIG00000003826;ENSONIG00000004225;ENSONIG00000005001;ENSONIG00000005054;ENSONIG00000005222;ENSONIG00000005692;ENSONIG00000007429;ENSONIG00000009021;ENSONIG00000009251;ENSONIG00000010591;ENSONIG00000011493;ENSONIG00000011583;…
Adrenergic signaling in cardiomyocytes	ko04261	58	ENSONIG00000000307;ENSONIG00000000599;ENSONIG00000000795;ENSONIG00000001001;ENSONIG00000001356;ENSONIG00000001391;ENSONIG00000001749;ENSONIG00000002275;ENSONIG00000002388;ENSONIG00000002502;ENSONIG00000005080;ENSONIG00000005187;ENSONIG00000007924;ENSONIG00000008629;ENSONIG00000008670;ENSONIG00000009142;ENSONIG00000009265;ENSONIG00000009937;ENSONIG00000010228;ENSONIG00000010477;ENSONIG00000010687;…
Carbon metabolism	ko01200	58	ENSONIG00000000106;ENSONIG00000000186;ENSONIG00000000991;ENSONIG00000001016;ENSONIG00000001078;ENSONIG00000001086;ENSONIG00000002725;ENSONIG00000003269;ENSONIG00000003451;ENSONIG00000003640;ENSONIG00000004034;ENSONIG00000004839;ENSONIG00000005123;ENSONIG00000007014;ENSONIG00000007083;ENSONIG00000007498;ENSONIG00000008118;ENSONIG00000008258;ENSONIG00000009225;ENSONIG00000009338;ENSONIG00000010769;…
Toll-like receptor signaling pathway	ko04620	55	ENSONIG00000000806;ENSONIG00000001178;ENSONIG00000001600;ENSONIG00000001749;ENSONIG00000002250;ENSONIG00000002388;ENSONIG00000003745;ENSONIG00000004349;ENSONIG00000004812;ENSONIG00000004934;ENSONIG00000005187;ENSONIG00000005835;ENSONIG00000007600;ENSONIG00000007924;ENSONIG00000008316;ENSONIG00000008343;ENSONIG00000009142;ENSONIG00000009265;ENSONIG00000009590;ENSONIG00000009641;ENSONIG00000009937;…
Adherens junction	ko04520	53	ENSONIG00000000129;ENSONIG00000001335;ENSONIG00000001557;ENSONIG00000001600;ENSONIG00000002248;ENSONIG00000002799;ENSONIG00000002820;ENSONIG00000003102;ENSONIG00000003145;ENSONIG00000003148;ENSONIG00000003447;ENSONIG00000004008;ENSONIG00000004109;ENSONIG00000004493;ENSONIG00000005402;ENSONIG00000006428;ENSONIG00000006882;ENSONIG00000006991;ENSONIG00000007226;ENSONIG00000007270;ENSONIG00000007351;…
Phosphatidylinositol signaling system	ko04070	51	ENSONIG00000000860;ENSONIG00000001391;ENSONIG00000001749;ENSONIG00000002388;ENSONIG00000002581;ENSONIG00000002757;ENSONIG00000003509;ENSONIG00000003759;ENSONIG00000003877;ENSONIG00000003883;ENSONIG00000004302;ENSONIG00000004667;ENSONIG00000006276;ENSONIG00000006561;ENSONIG00000006726;ENSONIG00000007183;ENSONIG00000007492;ENSONIG00000007924;ENSONIG00000010477;ENSONIG00000010693;ENSONIG00000010830;…
Ubiquitin mediated proteolysis	ko04120	51	ENSONIG00000001205;ENSONIG00000001428;ENSONIG00000003207;ENSONIG00000003389;ENSONIG00000003591;ENSONIG00000004373;ENSONIG00000004881;ENSONIG00000006254;ENSONIG00000006814;ENSONIG00000007675;ENSONIG00000007790;ENSONIG00000008278;ENSONIG00000008464;ENSONIG00000008694;ENSONIG00000009013;ENSONIG00000009193;ENSONIG00000009204;ENSONIG00000009413;ENSONIG00000009445;ENSONIG00000009458;ENSONIG00000010194;…
BI4 vs DI4
Oxidative phosphorylation	ko00190	85	ENSONIG00000001687;ENSONIG00000001947;ENSONIG00000002428;ENSONIG00000002466;ENSONIG00000002471;ENSONIG00000002542;ENSONIG00000002555;ENSONIG00000002953;ENSONIG00000003083;ENSONIG00000003382;ENSONIG00000003686;ENSONIG00000003717;ENSONIG00000005620;ENSONIG00000006959;ENSONIG00000007229;ENSONIG00000007745;ENSONIG00000008498;ENSONIG00000008625;ENSONIG00000008803;ENSONIG00000010166;ENSONIG00000010236;…
Neuroactive ligand-receptor interaction	ko04080	62	ENSONIG00000001237;ENSONIG00000001433;ENSONIG00000001435;ENSONIG00000002138;ENSONIG00000004225;ENSONIG00000004617;ENSONIG00000006456;ENSONIG00000007300;ENSONIG00000007715;ENSONIG00000008088;ENSONIG00000008483;ENSONIG00000008965;ENSONIG00000009279;ENSONIG00000011120;ENSONIG00000011424;ENSONIG00000011716;ENSONIG00000011971;ENSONIG00000012807;ENSONIG00000014391;ENSONIG00000016419;ENSONIG00000016506;…
Regulation of actin cytoskeleton	ko04810	62	ENSONIG00000000005;ENSONIG00000000467;ENSONIG00000001203;ENSONIG00000001430;ENSONIG00000001433;ENSONIG00000001435;ENSONIG00000001605;ENSONIG00000001749;ENSONIG00000002388;ENSONIG00000003148;ENSONIG00000003317;ENSONIG00000003336;ENSONIG00000004008;ENSONIG00000004374;ENSONIG00000004693;ENSONIG00000004736;ENSONIG00000004973;ENSONIG00000005452;ENSONIG00000005613;ENSONIG00000006005;ENSONIG00000006226;…
Focal adhesion	ko04510	58	ENSONIG00000000005;ENSONIG00000000467;ENSONIG00000000873;ENSONIG00000001203;ENSONIG00000001335;ENSONIG00000001430;ENSONIG00000001605;ENSONIG00000001749;ENSONIG00000002034;ENSONIG00000002170;ENSONIG00000002388;ENSONIG00000002865;ENSONIG00000002960;ENSONIG00000003148;ENSONIG00000003317;ENSONIG00000003336;ENSONIG00000004352;ENSONIG00000004374;ENSONIG00000004736;ENSONIG00000004748;ENSONIG00000004973;…
Herpes simplex infection	ko05168	54	ENSONIG00000000306;ENSONIG00000000645;ENSONIG00000000801;ENSONIG00000001178;ENSONIG00000002736;ENSONIG00000003904;ENSONIG00000004860;ENSONIG00000005069;ENSONIG00000005180;ENSONIG00000006116;ENSONIG00000006325;ENSONIG00000006327;ENSONIG00000007425;ENSONIG00000007446;ENSONIG00000007453;ENSONIG00000008401;ENSONIG00000008451;ENSONIG00000009171;ENSONIG00000009231;ENSONIG00000009248;ENSONIG00000009261;…
BI8 vs DI8
Oxidative phosphorylation	ko00190	81	ENSONIG00000000021;ENSONIG00000001687;ENSONIG00000001947;ENSONIG00000002428;ENSONIG00000002466;ENSONIG00000002542;ENSONIG00000002555;ENSONIG00000002953;ENSONIG00000003083;ENSONIG00000003382;ENSONIG00000003686;ENSONIG00000004885;ENSONIG00000005153;ENSONIG00000005924;ENSONIG00000006959;ENSONIG00000007229;ENSONIG00000007531;ENSONIG00000007745;ENSONIG00000008498;ENSONIG00000008625;ENSONIG00000008803;…
RNA transport	ko03013	72	ENSONIG00000000063;ENSONIG00000000606;ENSONIG00000000697;ENSONIG00000001312;ENSONIG00000001502;ENSONIG00000001927;ENSONIG00000002239;ENSONIG00000002524;ENSONIG00000003296;ENSONIG00000003458;ENSONIG00000004291;ENSONIG00000004346;ENSONIG00000004740;ENSONIG00000005139;ENSONIG00000005309;ENSONIG00000006008;ENSONIG00000006245;ENSONIG00000006339;ENSONIG00000007471;ENSONIG00000007623;ENSONIG00000008176;…
MAPK signaling pathway	ko04010	67	ENSONIG00000001166;ENSONIG00000001266;ENSONIG00000001385;ENSONIG00000001430;ENSONIG00000001545;ENSONIG00000001850;ENSONIG00000002096;ENSONIG00000003734;ENSONIG00000005001;ENSONIG00000005157;ENSONIG00000005187;ENSONIG00000005329;ENSONIG00000005579;ENSONIG00000005880;ENSONIG00000006040;ENSONIG00000007306;ENSONIG00000007519;ENSONIG00000008549;ENSONIG00000008629;ENSONIG00000009201;ENSONIG00000009396;…
Focal adhesion	ko04510	66	ENSONIG00000000277;ENSONIG00000001203;ENSONIG00000001316;ENSONIG00000001356;ENSONIG00000001430;ENSONIG00000002170;ENSONIG00000002344;ENSONIG00000002865;ENSONIG00000003148;ENSONIG00000003286;ENSONIG00000003317;ENSONIG00000003336;ENSONIG00000003734;ENSONIG00000004736;ENSONIG00000004748;ENSONIG00000004881;ENSONIG00000004997;ENSONIG00000005157;ENSONIG00000005187;ENSONIG00000005230;ENSONIG00000005232;…
Protein processing in endoplasmic reticulum	ko04141	65	ENSONIG00000000626;ENSONIG00000000819;ENSONIG00000001242;ENSONIG00000001637;ENSONIG00000001987;ENSONIG00000002137;ENSONIG00000003312;ENSONIG00000003718;ENSONIG00000003793;ENSONIG00000004319;ENSONIG00000004764;ENSONIG00000005309;ENSONIG00000005579;ENSONIG00000006547;ENSONIG00000006571;ENSONIG00000007137;ENSONIG00000007287;ENSONIG00000007664;ENSONIG00000008526;ENSONIG00000009027;ENSONIG00000009308;…
Phagosome	ko04145	63	ENSONIG00000000021;ENSONIG00000001987;ENSONIG00000002170;ENSONIG00000003148;ENSONIG00000003303;ENSONIG00000003902;ENSONIG00000004319;ENSONIG00000004885;ENSONIG00000005153;ENSONIG00000005654;ENSONIG00000005924;ENSONIG00000006116;ENSONIG00000006325;ENSONIG00000006327;ENSONIG00000007664;ENSONIG00000009129;ENSONIG00000012080;ENSONIG00000012502;ENSONIG00000012919;ENSONIG00000012936;ENSONIG00000013387;…
Endocytosis	ko04144	59	ENSONIG00000000843;ENSONIG00000001625;ENSONIG00000002092;ENSONIG00000002544;ENSONIG00000002587;ENSONIG00000002855;ENSONIG00000004215;ENSONIG00000004453;ENSONIG00000004572;ENSONIG00000005401;ENSONIG00000005493;ENSONIG00000005744;ENSONIG00000006488;ENSONIG00000007697;ENSONIG00000008529;ENSONIG00000008668;ENSONIG00000008789;ENSONIG00000009458;ENSONIG00000010145;ENSONIG00000010245;ENSONIG00000010278;…
mTOR signaling pathway	ko04150	58	ENSONIG00000000021;ENSONIG00000000135;ENSONIG00000000452;ENSONIG00000001454;ENSONIG00000001811;ENSONIG00000002285;ENSONIG00000002797;ENSONIG00000002912;ENSONIG00000003314;ENSONIG00000003736;ENSONIG00000005153;ENSONIG00000005187;ENSONIG00000005309;ENSONIG00000005515;ENSONIG00000005924;ENSONIG00000006812;ENSONIG00000008379;ENSONIG00000009367;ENSONIG00000009777;ENSONIG00000010477;ENSONIG00000010482;…
Regulation of actin cytoskeleton	ko04810	57	ENSONIG00000001203;ENSONIG00000001316;ENSONIG00000001356;ENSONIG00000001385;ENSONIG00000001430;ENSONIG00000001433;ENSONIG00000002344;ENSONIG00000002576;ENSONIG00000003148;ENSONIG00000003286;ENSONIG00000003317;ENSONIG00000003336;ENSONIG00000003734;ENSONIG00000004736;ENSONIG00000005157;ENSONIG00000005230;ENSONIG00000005232;ENSONIG00000005567;ENSONIG00000005613;ENSONIG00000005995;ENSONIG00000006005;…
Apoptosis	ko04210	56	ENSONIG00000000810;ENSONIG00000001545;ENSONIG00000002271;ENSONIG00000003148;ENSONIG00000003718;ENSONIG00000004881;ENSONIG00000005125;ENSONIG00000005187;ENSONIG00000005496;ENSONIG00000005579;ENSONIG00000007306;ENSONIG00000008379;ENSONIG00000009965;ENSONIG00000009988;ENSONIG00000010477;ENSONIG00000011105;ENSONIG00000011426;ENSONIG00000011855;ENSONIG00000012150;ENSONIG00000012925;ENSONIG00000013071;…
Herpes simplex infection	ko05168	55	ENSONIG00000001356;ENSONIG00000001545;ENSONIG00000001925;ENSONIG00000002055;ENSONIG00000003296;ENSONIG00000003902;ENSONIG00000003957;ENSONIG00000006116;ENSONIG00000006325;ENSONIG00000006327;ENSONIG00000008451;ENSONIG00000008797;ENSONIG00000009129;ENSONIG00000009428;ENSONIG00000010970;ENSONIG00000011334;ENSONIG00000011800;ENSONIG00000011833;ENSONIG00000011887;ENSONIG00000012415;ENSONIG00000012502;…
Purine metabolism	ko00230	54	ENSONIG00000000381;ENSONIG00000000599;ENSONIG00000000983;ENSONIG00000001696;ENSONIG00000001719;ENSONIG00000001787;ENSONIG00000002352;ENSONIG00000002695;ENSONIG00000002765;ENSONIG00000002913;ENSONIG00000002917;ENSONIG00000003354;ENSONIG00000003688;ENSONIG00000007561;ENSONIG00000008430;ENSONIG00000008560;ENSONIG00000008921;ENSONIG00000009651;ENSONIG00000010315;ENSONIG00000010382;ENSONIG00000010634;…
FoxO signaling pathway	ko04068	52	ENSONIG00000000438;ENSONIG00000000452;ENSONIG00000000810;ENSONIG00000001811;ENSONIG00000001915;ENSONIG00000002797;ENSONIG00000004435;ENSONIG00000005187;ENSONIG00000005329;ENSONIG00000005496;ENSONIG00000007306;ENSONIG00000007808;ENSONIG00000008379;ENSONIG00000008414;ENSONIG00000008451;ENSONIG00000008829;ENSONIG00000009396;ENSONIG00000009767;ENSONIG00000009937;ENSONIG00000010477;ENSONIG00000010655;…
Spliceosome	ko03040	51	ENSONIG00000000248;ENSONIG00000000734;ENSONIG00000000912;ENSONIG00000001395;ENSONIG00000001502;ENSONIG00000001695;ENSONIG00000001801;ENSONIG00000001925;ENSONIG00000002305;ENSONIG00000002730;ENSONIG00000003296;ENSONIG00000003761;ENSONIG00000003828;ENSONIG00000004291;ENSONIG00000004740;ENSONIG00000005263;ENSONIG00000006394;ENSONIG00000006786;ENSONIG00000007686;ENSONIG00000007859;ENSONIG00000008153;…
Insulin signaling pathway	ko04910	51	ENSONIG00000000213;ENSONIG00000001356;ENSONIG00000001396;ENSONIG00000001811;ENSONIG00000002096;ENSONIG00000002757;ENSONIG00000002797;ENSONIG00000003734;ENSONIG00000004435;ENSONIG00000005187;ENSONIG00000005515;ENSONIG00000007270;ENSONIG00000007523;ENSONIG00000007635;ENSONIG00000008379;ENSONIG00000009458;ENSONIG00000009767;ENSONIG00000010334;ENSONIG00000010477;ENSONIG00000011261;ENSONIG00000011855;…
CI4 vs DI4
Lysosome	ko04142	51	ENSONIG00000000405;ENSONIG00000000456;ENSONIG00000000603;ENSONIG00000001173;ENSONIG00000001181;ENSONIG00000002247;ENSONIG00000002489;ENSONIG00000003051;ENSONIG00000003849;ENSONIG00000004295;ENSONIG00000004755;ENSONIG00000004885;ENSONIG00000005125;ENSONIG00000005712;ENSONIG00000006359;ENSONIG00000007405;ENSONIG00000007616;ENSONIG00000007643;ENSONIG00000008098;ENSONIG00000008542;ENSONIG00000008872;…
Phagosome	ko04145	51	ENSONIG00000000021;ENSONIG00000000306;ENSONIG00000001987;ENSONIG00000002425;ENSONIG00000002636;ENSONIG00000003145;ENSONIG00000003148;ENSONIG00000004319;ENSONIG00000004730;ENSONIG00000004885;ENSONIG00000005654;ENSONIG00000005924;ENSONIG00000006116;ENSONIG00000007664;ENSONIG00000008663;ENSONIG00000009128;ENSONIG00000009132;ENSONIG00000009176;ENSONIG00000009182;ENSONIG00000009194;ENSONIG00000009230;…
CI8 vs DI8
MAPK signaling pathway	ko04010	100	ENSONIG00000000467;ENSONIG00000000728;ENSONIG00000000863;ENSONIG00000000892;ENSONIG00000001001;ENSONIG00000001266;ENSONIG00000001297;ENSONIG00000001385;ENSONIG00000001430;ENSONIG00000001551;ENSONIG00000001850;ENSONIG00000002250;ENSONIG00000002689;ENSONIG00000003273;ENSONIG00000003304;ENSONIG00000003745;ENSONIG00000003820;ENSONIG00000004352;ENSONIG00000005329;ENSONIG00000005579;ENSONIG00000005582;…
Endocytosis	ko04144	92	ENSONIG00000000693;ENSONIG00000000843;ENSONIG00000001164;ENSONIG00000001628;ENSONIG00000002960;ENSONIG00000003259;ENSONIG00000003418;ENSONIG00000003547;ENSONIG00000003589;ENSONIG00000003591;ENSONIG00000003898;ENSONIG00000004008;ENSONIG00000004109;ENSONIG00000004453;ENSONIG00000004572;ENSONIG00000005419;ENSONIG00000005493;ENSONIG00000005597;ENSONIG00000006122;ENSONIG00000006212;ENSONIG00000006441;…
Focal adhesion	ko04510	92	ENSONIG00000000277;ENSONIG00000000305;ENSONIG00000000467;ENSONIG00000000863;ENSONIG00000000873;ENSONIG00000001203;ENSONIG00000001316;ENSONIG00000001335;ENSONIG00000001430;ENSONIG00000001584;ENSONIG00000001785;ENSONIG00000002034;ENSONIG00000002170;ENSONIG00000002344;ENSONIG00000002388;ENSONIG00000002485;ENSONIG00000002865;ENSONIG00000002960;ENSONIG00000003286;ENSONIG00000003336;ENSONIG00000003898;…
Herpes simplex infection	ko05168	78	ENSONIG00000000306;ENSONIG00000001925;ENSONIG00000002250;ENSONIG00000002689;ENSONIG00000002943;ENSONIG00000003143;ENSONIG00000003547;ENSONIG00000004958;ENSONIG00000005180;ENSONIG00000005905;ENSONIG00000006116;ENSONIG00000007425;ENSONIG00000007445;ENSONIG00000007449;ENSONIG00000007453;ENSONIG00000008343;ENSONIG00000008618;ENSONIG00000009132;ENSONIG00000009163;ENSONIG00000009171;ENSONIG00000009231;…
Regulation of actin cytoskeleton	ko04810	78	ENSONIG00000000467;ENSONIG00000001203;ENSONIG00000001316;ENSONIG00000001385;ENSONIG00000001410;ENSONIG00000001430;ENSONIG00000001433;ENSONIG00000001435;ENSONIG00000002236;ENSONIG00000002344;ENSONIG00000002388;ENSONIG00000003222;ENSONIG00000003273;ENSONIG00000003286;ENSONIG00000003336;ENSONIG00000004008;ENSONIG00000004066;ENSONIG00000004973;ENSONIG00000005230;ENSONIG00000005402;ENSONIG00000005664;…
Purine metabolism	ko00230	78	ENSONIG00000000259;ENSONIG00000000983;ENSONIG00000000991;ENSONIG00000001521;ENSONIG00000001696;ENSONIG00000001719;ENSONIG00000002352;ENSONIG00000002491;ENSONIG00000002641;ENSONIG00000002695;ENSONIG00000002725;ENSONIG00000002917;ENSONIG00000003104;ENSONIG00000003636;ENSONIG00000003869;ENSONIG00000004262;ENSONIG00000004871;ENSONIG00000005021;ENSONIG00000005250;ENSONIG00000005462;ENSONIG00000005988;…
Cell adhesion molecules (CAMs)	ko04514	74	ENSONIG00000000299;ENSONIG00000002157;ENSONIG00000002344;ENSONIG00000003547;ENSONIG00000004156;ENSONIG00000004958;ENSONIG00000005085;ENSONIG00000005905;ENSONIG00000006116;ENSONIG00000006861;ENSONIG00000007270;ENSONIG00000007425;ENSONIG00000007445;ENSONIG00000007449;ENSONIG00000007453;ENSONIG00000009132;ENSONIG00000009502;ENSONIG00000009709;ENSONIG00000009902;ENSONIG00000010374;ENSONIG00000010510;…
FoxO signaling pathway	ko04068	72	ENSONIG00000000179;ENSONIG00000000438;ENSONIG00000000467;ENSONIG00000000863;ENSONIG00000001915;ENSONIG00000002388;ENSONIG00000002689;ENSONIG00000002797;ENSONIG00000004109;ENSONIG00000004435;ENSONIG00000005180;ENSONIG00000005329;ENSONIG00000005449;ENSONIG00000006939;ENSONIG00000007208;ENSONIG00000008414;ENSONIG00000009142;ENSONIG00000009358;ENSONIG00000009396;ENSONIG00000009562;ENSONIG00000009648;…
Phagosome	ko04145	69	ENSONIG00000000306;ENSONIG00000001987;ENSONIG00000002170;ENSONIG00000003060;ENSONIG00000003203;ENSONIG00000003547;ENSONIG00000003655;ENSONIG00000004730;ENSONIG00000005654;ENSONIG00000005747;ENSONIG00000005905;ENSONIG00000006116;ENSONIG00000006480;ENSONIG00000007425;ENSONIG00000007445;ENSONIG00000007449;ENSONIG00000007453;ENSONIG00000007664;ENSONIG00000009132;ENSONIG00000009179;ENSONIG00000009182;…
Calcium signaling pathway	ko04020	68	ENSONIG00000000496;ENSONIG00000000629;ENSONIG00000000860;ENSONIG00000000919;ENSONIG00000001018;ENSONIG00000001203;ENSONIG00000001433;ENSONIG00000001435;ENSONIG00000001850;ENSONIG00000001943;ENSONIG00000002275;ENSONIG00000002822;ENSONIG00000003806;ENSONIG00000003892;ENSONIG00000004225;ENSONIG00000005191;ENSONIG00000005779;ENSONIG00000006545;ENSONIG00000006825;ENSONIG00000007170;ENSONIG00000007187;…
Neuroactive ligand-receptor interaction	ko04080	66	ENSONIG00000000110;ENSONIG00000001121;ENSONIG00000001237;ENSONIG00000001433;ENSONIG00000001435;ENSONIG00000002702;ENSONIG00000003833;ENSONIG00000004225;ENSONIG00000004617;ENSONIG00000005975;ENSONIG00000006456;ENSONIG00000006917;ENSONIG00000007715;ENSONIG00000008088;ENSONIG00000008483;ENSONIG00000008870;ENSONIG00000009203;ENSONIG00000009279;ENSONIG00000010713;ENSONIG00000011266;ENSONIG00000011424;…
Ribosome	ko03010	63	ENSONIG00000000006;ENSONIG00000000435;ENSONIG00000000900;ENSONIG00000002326;ENSONIG00000002488;ENSONIG00000002672;ENSONIG00000003387;ENSONIG00000004876;ENSONIG00000005440;ENSONIG00000005934;ENSONIG00000006283;ENSONIG00000006539;ENSONIG00000007486;ENSONIG00000007508;ENSONIG00000007988;ENSONIG00000008992;ENSONIG00000009730;ENSONIG00000009739;ENSONIG00000010307;ENSONIG00000010495;ENSONIG00000010566;…
Insulin signaling pathway	ko04910	61	ENSONIG00000000186;ENSONIG00000000467;ENSONIG00000000701;ENSONIG00000000863;ENSONIG00000000873;ENSONIG00000001922;ENSONIG00000002388;ENSONIG00000002797;ENSONIG00000004435;ENSONIG00000006212;ENSONIG00000007270;ENSONIG00000007292;ENSONIG00000007374;ENSONIG00000008956;ENSONIG00000009458;ENSONIG00000009518;ENSONIG00000009562;ENSONIG00000010137;ENSONIG00000010334;ENSONIG00000010417;ENSONIG00000010477;…
Apoptosis	ko04210	60	ENSONIG00000000863;ENSONIG00000001297;ENSONIG00000001632;ENSONIG00000002250;ENSONIG00000002271;ENSONIG00000002388;ENSONIG00000002689;ENSONIG00000003411;ENSONIG00000003718;ENSONIG00000005579;ENSONIG00000006629;ENSONIG00000007651;ENSONIG00000008542;ENSONIG00000009095;ENSONIG00000009562;ENSONIG00000009965;ENSONIG00000009988;ENSONIG00000010477;ENSONIG00000011065;ENSONIG00000011105;ENSONIG00000011245;…
Cell cycle	ko04110	57	ENSONIG00000000059;ENSONIG00000000068;ENSONIG00000000099;ENSONIG00000000179;ENSONIG00000000770;ENSONIG00000001295;ENSONIG00000001338;ENSONIG00000001494;ENSONIG00000002357;ENSONIG00000002534;ENSONIG00000002711;ENSONIG00000004109;ENSONIG00000004923;ENSONIG00000005180;ENSONIG00000005184;ENSONIG00000005468;ENSONIG00000005710;ENSONIG00000006939;ENSONIG00000007763;ENSONIG00000007807;ENSONIG00000008233;…
Cytokine-cytokine receptor interaction	ko04060	56	ENSONIG00000000832;ENSONIG00000002250;ENSONIG00000002601;ENSONIG00000002689;ENSONIG00000002960;ENSONIG00000003898;ENSONIG00000004260;ENSONIG00000004572;ENSONIG00000007042;ENSONIG00000007156;ENSONIG00000007715;ENSONIG00000008343;ENSONIG00000008618;ENSONIG00000009171;ENSONIG00000009291;ENSONIG00000009358;ENSONIG00000009648;ENSONIG00000011837;ENSONIG00000012123;ENSONIG00000012275;ENSONIG00000012925;…
Protein processing in endoplasmic reticulum	ko04141	53	ENSONIG00000000819;ENSONIG00000001959;ENSONIG00000001987;ENSONIG00000002137;ENSONIG00000003312;ENSONIG00000003718;ENSONIG00000003793;ENSONIG00000004181;ENSONIG00000004764;ENSONIG00000005080;ENSONIG00000005309;ENSONIG00000005579;ENSONIG00000006571;ENSONIG00000007619;ENSONIG00000007664;ENSONIG00000009308;ENSONIG00000009562;ENSONIG00000009748;ENSONIG00000009965;ENSONIG00000009988;ENSONIG00000010538;…
Adrenergic signaling in cardiomyocytes	ko04261	52	ENSONIG00000000496;ENSONIG00000000815;ENSONIG00000000863;ENSONIG00000000892;ENSONIG00000000919;ENSONIG00000001001;ENSONIG00000001018;ENSONIG00000001850;ENSONIG00000001943;ENSONIG00000002275;ENSONIG00000002388;ENSONIG00000003556;ENSONIG00000004101;ENSONIG00000005080;ENSONIG00000006040;ENSONIG00000007102;ENSONIG00000007187;ENSONIG00000008670;ENSONIG00000008902;ENSONIG00000009142;ENSONIG00000009937;…
mTOR signaling pathway	ko04150	51	ENSONIG00000000467;ENSONIG00000000701;ENSONIG00000000863;ENSONIG00000001454;ENSONIG00000002250;ENSONIG00000002274;ENSONIG00000002388;ENSONIG00000002797;ENSONIG00000002912;ENSONIG00000003965;ENSONIG00000004121;ENSONIG00000005309;ENSONIG00000006812;ENSONIG00000007158;ENSONIG00000007451;ENSONIG00000007795;ENSONIG00000008212;ENSONIG00000008956;ENSONIG00000009777;ENSONIG00000010477;ENSONIG00000010980;…
AGE-RAGE signaling pathway in diabetic complications	ko04933	50	ENSONIG00000000860;ENSONIG00000000863;ENSONIG00000000919;ENSONIG00000001528;ENSONIG00000002250;ENSONIG00000002388;ENSONIG00000003336;ENSONIG00000003655;ENSONIG00000004109;ENSONIG00000004973;ENSONIG00000006991;ENSONIG00000007170;ENSONIG00000007261;ENSONIG00000007944;ENSONIG00000008343;ENSONIG00000009142;ENSONIG00000009562;ENSONIG00000009648;ENSONIG00000009666;ENSONIG00000009785;ENSONIG00000009937;…
CI2 vs FI2
Ribosome	ko03010	79	ENSONIG00000000006;ENSONIG00000000435;ENSONIG00000000854;ENSONIG00000000900;ENSONIG00000001263;ENSONIG00000002326;ENSONIG00000002488;ENSONIG00000002672;ENSONIG00000002814;ENSONIG00000003387;ENSONIG00000004138;ENSONIG00000004876;ENSONIG00000005440;ENSONIG00000005934;ENSONIG00000006283;ENSONIG00000006539;ENSONIG00000007486;ENSONIG00000007508;ENSONIG00000007988;ENSONIG00000008163;ENSONIG00000008992;…
Cell adhesion molecules (CAMs)	ko04514	50	ENSONIG00000001324;ENSONIG00000002344;ENSONIG00000002682;ENSONIG00000003318;ENSONIG00000003728;ENSONIG00000003902;ENSONIG00000003904;ENSONIG00000004156;ENSONIG00000004507;ENSONIG00000006325;ENSONIG00000006327;ENSONIG00000007074;ENSONIG00000007253;ENSONIG00000007270;ENSONIG00000007425;ENSONIG00000007445;ENSONIG00000007453;ENSONIG00000009129;ENSONIG00000009132;ENSONIG00000009709;ENSONIG00000010119;…
CI4 vs FI4
Endocytosis	ko04144	96	ENSONIG00000000054;ENSONIG00000000693;ENSONIG00000000843;ENSONIG00000001625;ENSONIG00000001990;ENSONIG00000002015;ENSONIG00000002281;ENSONIG00000002317;ENSONIG00000002544;ENSONIG00000002802;ENSONIG00000002981;ENSONIG00000003259;ENSONIG00000003418;ENSONIG00000003493;ENSONIG00000003591;ENSONIG00000004151;ENSONIG00000004572;ENSONIG00000005401;ENSONIG00000005419;ENSONIG00000006024;ENSONIG00000006169;…
Purine metabolism	ko00230	91	ENSONIG00000000200;ENSONIG00000000307;ENSONIG00000000381;ENSONIG00000000983;ENSONIG00000000991;ENSONIG00000001548;ENSONIG00000001696;ENSONIG00000001787;ENSONIG00000001876;ENSONIG00000002352;ENSONIG00000002659;ENSONIG00000002695;ENSONIG00000002725;ENSONIG00000002765;ENSONIG00000002913;ENSONIG00000002917;ENSONIG00000003354;ENSONIG00000003636;ENSONIG00000003688;ENSONIG00000004262;ENSONIG00000004871;…
RNA transport	ko03013	84	ENSONIG00000000063;ENSONIG00000000606;ENSONIG00000000697;ENSONIG00000001502;ENSONIG00000001927;ENSONIG00000002239;ENSONIG00000002524;ENSONIG00000002536;ENSONIG00000003296;ENSONIG00000004291;ENSONIG00000004346;ENSONIG00000004740;ENSONIG00000005139;ENSONIG00000005309;ENSONIG00000006008;ENSONIG00000006339;ENSONIG00000006817;ENSONIG00000006871;ENSONIG00000006895;ENSONIG00000007388;ENSONIG00000007471;…
Apoptosis	ko04210	84	ENSONIG00000000520;ENSONIG00000000792;ENSONIG00000000810;ENSONIG00000000863;ENSONIG00000001116;ENSONIG00000001146;ENSONIG00000001749;ENSONIG00000002441;ENSONIG00000002736;ENSONIG00000003145;ENSONIG00000003411;ENSONIG00000003430;ENSONIG00000003431;ENSONIG00000003466;ENSONIG00000003718;ENSONIG00000004812;ENSONIG00000005125;ENSONIG00000005187;ENSONIG00000005579;ENSONIG00000005732;ENSONIG00000006629;…
Protein processing in endoplasmic reticulum	ko04141	83	ENSONIG00000000626;ENSONIG00000000722;ENSONIG00000000819;ENSONIG00000001242;ENSONIG00000001542;ENSONIG00000001637;ENSONIG00000001987;ENSONIG00000002137;ENSONIG00000002362;ENSONIG00000002403;ENSONIG00000002462;ENSONIG00000003718;ENSONIG00000003793;ENSONIG00000003858;ENSONIG00000004319;ENSONIG00000004714;ENSONIG00000004764;ENSONIG00000005041;ENSONIG00000005080;ENSONIG00000005297;ENSONIG00000005309;…
Spliceosome	ko03040	81	ENSONIG00000000248;ENSONIG00000000912;ENSONIG00000001260;ENSONIG00000001274;ENSONIG00000001395;ENSONIG00000001502;ENSONIG00000001695;ENSONIG00000001801;ENSONIG00000001925;ENSONIG00000002058;ENSONIG00000002305;ENSONIG00000002730;ENSONIG00000003296;ENSONIG00000003761;ENSONIG00000003828;ENSONIG00000004291;ENSONIG00000004740;ENSONIG00000005759;ENSONIG00000005916;ENSONIG00000006247;ENSONIG00000006394;…
Lysosome	ko04142	81	ENSONIG00000000050;ENSONIG00000000405;ENSONIG00000000456;ENSONIG00000000603;ENSONIG00000001146;ENSONIG00000001173;ENSONIG00000001181;ENSONIG00000001503;ENSONIG00000002247;ENSONIG00000002299;ENSONIG00000002489;ENSONIG00000003051;ENSONIG00000003203;ENSONIG00000003466;ENSONIG00000003521;ENSONIG00000003849;ENSONIG00000004295;ENSONIG00000004755;ENSONIG00000004885;ENSONIG00000005125;ENSONIG00000005419;…
Herpes simplex infection	ko05168	81	ENSONIG00000000447;ENSONIG00000000520;ENSONIG00000000801;ENSONIG00000001925;ENSONIG00000002055;ENSONIG00000002736;ENSONIG00000002799;ENSONIG00000002820;ENSONIG00000003143;ENSONIG00000003296;ENSONIG00000003838;ENSONIG00000005751;ENSONIG00000005759;ENSONIG00000006116;ENSONIG00000006624;ENSONIG00000007449;ENSONIG00000007565;ENSONIG00000008618;ENSONIG00000008663;ENSONIG00000009132;ENSONIG00000009163;…
MAPK signaling pathway	ko04010	79	ENSONIG00000000520;ENSONIG00000000728;ENSONIG00000000863;ENSONIG00000000892;ENSONIG00000001001;ENSONIG00000001116;ENSONIG00000002096;ENSONIG00000002736;ENSONIG00000003805;ENSONIG00000004352;ENSONIG00000004812;ENSONIG00000005157;ENSONIG00000005187;ENSONIG00000005579;ENSONIG00000005582;ENSONIG00000005880;ENSONIG00000007590;ENSONIG00000008549;ENSONIG00000008569;ENSONIG00000008622;ENSONIG00000008629;…
Cell cycle	ko04110	79	ENSONIG00000000059;ENSONIG00000000068;ENSONIG00000000099;ENSONIG00000000179;ENSONIG00000000404;ENSONIG00000000747;ENSONIG00000000770;ENSONIG00000001116;ENSONIG00000001295;ENSONIG00000001338;ENSONIG00000001494;ENSONIG00000002357;ENSONIG00000002534;ENSONIG00000002711;ENSONIG00000003071;ENSONIG00000003504;ENSONIG00000003618;ENSONIG00000003712;ENSONIG00000004126;ENSONIG00000004923;ENSONIG00000005468;…
Insulin signaling pathway	ko04910	73	ENSONIG00000000213;ENSONIG00000000343;ENSONIG00000000534;ENSONIG00000000863;ENSONIG00000001168;ENSONIG00000001396;ENSONIG00000001749;ENSONIG00000001811;ENSONIG00000001922;ENSONIG00000002096;ENSONIG00000002304;ENSONIG00000003044;ENSONIG00000003315;ENSONIG00000004812;ENSONIG00000004950;ENSONIG00000005187;ENSONIG00000006135;ENSONIG00000007270;ENSONIG00000007292;ENSONIG00000007374;ENSONIG00000007523;…
Cytokine-cytokine receptor interaction	ko04060	70	ENSONIG00000000810;ENSONIG00000000832;ENSONIG00000002126;ENSONIG00000002601;ENSONIG00000002736;ENSONIG00000002802;ENSONIG00000002981;ENSONIG00000003874;ENSONIG00000004260;ENSONIG00000004572;ENSONIG00000005048;ENSONIG00000005157;ENSONIG00000006297;ENSONIG00000007044;ENSONIG00000007203;ENSONIG00000007715;ENSONIG00000008041;ENSONIG00000008531;ENSONIG00000008569;ENSONIG00000008593;ENSONIG00000008618;…
mTOR signaling pathway	ko04150	70	ENSONIG00000000021;ENSONIG00000000343;ENSONIG00000000863;ENSONIG00000001234;ENSONIG00000001454;ENSONIG00000001749;ENSONIG00000001811;ENSONIG00000002274;ENSONIG00000002285;ENSONIG00000002539;ENSONIG00000003965;ENSONIG00000004812;ENSONIG00000004831;ENSONIG00000005153;ENSONIG00000005187;ENSONIG00000005309;ENSONIG00000005924;ENSONIG00000006383;ENSONIG00000006511;ENSONIG00000006895;ENSONIG00000007795;…
FoxO signaling pathway	ko04068	68	ENSONIG00000000179;ENSONIG00000000214;ENSONIG00000000343;ENSONIG00000000438;ENSONIG00000000810;ENSONIG00000000863;ENSONIG00000001116;ENSONIG00000001148;ENSONIG00000001749;ENSONIG00000001811;ENSONIG00000001915;ENSONIG00000002736;ENSONIG00000004126;ENSONIG00000004812;ENSONIG00000005187;ENSONIG00000005449;ENSONIG00000006939;ENSONIG00000007808;ENSONIG00000008131;ENSONIG00000008829;ENSONIG00000009767;…
Regulation of actin cytoskeleton	ko04810	68	ENSONIG00000000343;ENSONIG00000000427;ENSONIG00000001316;ENSONIG00000001410;ENSONIG00000001433;ENSONIG00000001749;ENSONIG00000002236;ENSONIG00000002576;ENSONIG00000003145;ENSONIG00000003286;ENSONIG00000003336;ENSONIG00000004372;ENSONIG00000004693;ENSONIG00000004736;ENSONIG00000004812;ENSONIG00000005157;ENSONIG00000005402;ENSONIG00000005664;ENSONIG00000006005;ENSONIG00000006115;ENSONIG00000006226;…
Phagosome	ko04145	67	ENSONIG00000000021;ENSONIG00000000357;ENSONIG00000001987;ENSONIG00000002636;ENSONIG00000003145;ENSONIG00000003203;ENSONIG00000003466;ENSONIG00000004319;ENSONIG00000004730;ENSONIG00000004885;ENSONIG00000004891;ENSONIG00000005153;ENSONIG00000005654;ENSONIG00000005924;ENSONIG00000006077;ENSONIG00000006116;ENSONIG00000006480;ENSONIG00000006935;ENSONIG00000007449;ENSONIG00000007664;ENSONIG00000008663;…
Focal adhesion	ko04510	67	ENSONIG00000000863;ENSONIG00000001316;ENSONIG00000001335;ENSONIG00000001749;ENSONIG00000002802;ENSONIG00000003145;ENSONIG00000003286;ENSONIG00000003336;ENSONIG00000004126;ENSONIG00000004352;ENSONIG00000004372;ENSONIG00000004736;ENSONIG00000004748;ENSONIG00000005157;ENSONIG00000005187;ENSONIG00000005664;ENSONIG00000006115;ENSONIG00000006366;ENSONIG00000007374;ENSONIG00000007944;ENSONIG00000008549;…
Ubiquitin mediated proteolysis	ko04120	65	ENSONIG00000000626;ENSONIG00000001205;ENSONIG00000002362;ENSONIG00000003071;ENSONIG00000003207;ENSONIG00000003315;ENSONIG00000003591;ENSONIG00000003659;ENSONIG00000003793;ENSONIG00000004089;ENSONIG00000004888;ENSONIG00000005637;ENSONIG00000005968;ENSONIG00000006814;ENSONIG00000007697;ENSONIG00000007743;ENSONIG00000008016;ENSONIG00000008464;ENSONIG00000008515;ENSONIG00000008694;ENSONIG00000008930;…
Carbon metabolism	ko01200	62	ENSONIG00000000106;ENSONIG00000000268;ENSONIG00000000417;ENSONIG00000000590;ENSONIG00000000991;ENSONIG00000001078;ENSONIG00000001264;ENSONIG00000001781;ENSONIG00000002725;ENSONIG00000002996;ENSONIG00000003451;ENSONIG00000005123;ENSONIG00000006474;ENSONIG00000007014;ENSONIG00000007083;ENSONIG00000007161;ENSONIG00000007498;ENSONIG00000008118;ENSONIG00000008258;ENSONIG00000009075;ENSONIG00000009225;…
Pyrimidine metabolism	ko00240	59	ENSONIG00000000983;ENSONIG00000002352;ENSONIG00000002659;ENSONIG00000002765;ENSONIG00000003006;ENSONIG00000003081;ENSONIG00000003636;ENSONIG00000003688;ENSONIG00000004262;ENSONIG00000004366;ENSONIG00000004871;ENSONIG00000005183;ENSONIG00000005250;ENSONIG00000005397;ENSONIG00000005887;ENSONIG00000006083;ENSONIG00000007569;ENSONIG00000009231;ENSONIG00000009753;ENSONIG00000010382;ENSONIG00000010634;…
Calcium signaling pathway	ko04020	55	ENSONIG00000000307;ENSONIG00000000496;ENSONIG00000000860;ENSONIG00000000919;ENSONIG00000000933;ENSONIG00000001168;ENSONIG00000001433;ENSONIG00000003768;ENSONIG00000003806;ENSONIG00000004906;ENSONIG00000005189;ENSONIG00000005191;ENSONIG00000005222;ENSONIG00000005823;ENSONIG00000006545;ENSONIG00000007170;ENSONIG00000007429;ENSONIG00000008088;ENSONIG00000009473;ENSONIG00000010008;ENSONIG00000011504;…
AGE-RAGE signaling pathway in diabetic complications	ko04933	54	ENSONIG00000000860;ENSONIG00000000863;ENSONIG00000000919;ENSONIG00000000933;ENSONIG00000001131;ENSONIG00000001148;ENSONIG00000001749;ENSONIG00000002636;ENSONIG00000003336;ENSONIG00000004126;ENSONIG00000004372;ENSONIG00000005187;ENSONIG00000005823;ENSONIG00000006366;ENSONIG00000007170;ENSONIG00000007944;ENSONIG00000008829;ENSONIG00000009666;ENSONIG00000009785;ENSONIG00000010792;ENSONIG00000011230;…
Cell adhesion molecules (CAMs)	ko04514	52	ENSONIG00000001324;ENSONIG00000001476;ENSONIG00000001856;ENSONIG00000002157;ENSONIG00000002682;ENSONIG00000003728;ENSONIG00000004156;ENSONIG00000004493;ENSONIG00000005085;ENSONIG00000005751;ENSONIG00000006116;ENSONIG00000007253;ENSONIG00000007270;ENSONIG00000007449;ENSONIG00000008711;ENSONIG00000009132;ENSONIG00000009709;ENSONIG00000010100;ENSONIG00000010510;ENSONIG00000010744;ENSONIG00000010860;…
Peroxisome	ko04146	51	ENSONIG00000000551;ENSONIG00000000793;ENSONIG00000001404;ENSONIG00000002097;ENSONIG00000002329;ENSONIG00000002911;ENSONIG00000003451;ENSONIG00000003637;ENSONIG00000003889;ENSONIG00000006131;ENSONIG00000006361;ENSONIG00000007613;ENSONIG00000008374;ENSONIG00000008600;ENSONIG00000009592;ENSONIG00000009673;ENSONIG00000010031;ENSONIG00000010287;ENSONIG00000011808;ENSONIG00000012615;ENSONIG00000012662;…
Neuroactive ligand-receptor interaction	ko04080	50	ENSONIG00000001433;ENSONIG00000004906;ENSONIG00000006456;ENSONIG00000006822;ENSONIG00000007178;ENSONIG00000007300;ENSONIG00000007715;ENSONIG00000008088;ENSONIG00000009203;ENSONIG00000010008;ENSONIG00000010312;ENSONIG00000010713;ENSONIG00000011266;ENSONIG00000011572;ENSONIG00000011926;ENSONIG00000012328;ENSONIG00000012660;ENSONIG00000012787;ENSONIG00000012801;ENSONIG00000013250;ENSONIG00000015446;…
CI8 vs FI8
Herpes simplex infection	ko05168	79	ENSONIG00000000447;ENSONIG00000000645;ENSONIG00000000801;ENSONIG00000001178;ENSONIG00000001545;ENSONIG00000002799;ENSONIG00000002876;ENSONIG00000003143;ENSONIG00000003296;ENSONIG00000003547;ENSONIG00000003838;ENSONIG00000004349;ENSONIG00000005180;ENSONIG00000005835;ENSONIG00000005931;ENSONIG00000007445;ENSONIG00000008343;ENSONIG00000008451;ENSONIG00000008797;ENSONIG00000009129;ENSONIG00000009163;…
Focal adhesion	ko04510	68	ENSONIG00000000005;ENSONIG00000000226;ENSONIG00000000277;ENSONIG00000000305;ENSONIG00000000873;ENSONIG00000000980;ENSONIG00000001203;ENSONIG00000001316;ENSONIG00000001584;ENSONIG00000001749;ENSONIG00000002034;ENSONIG00000002170;ENSONIG00000002865;ENSONIG00000003145;ENSONIG00000003336;ENSONIG00000004374;ENSONIG00000004748;ENSONIG00000004881;ENSONIG00000005407;ENSONIG00000005664;ENSONIG00000005747;…
Cytokine-cytokine receptor interaction	ko04060	65	ENSONIG00000001175;ENSONIG00000002150;ENSONIG00000003874;ENSONIG00000004270;ENSONIG00000004410;ENSONIG00000004572;ENSONIG00000005048;ENSONIG00000005816;ENSONIG00000006297;ENSONIG00000007044;ENSONIG00000007203;ENSONIG00000007715;ENSONIG00000008330;ENSONIG00000008343;ENSONIG00000008529;ENSONIG00000009291;ENSONIG00000009358;ENSONIG00000009590;ENSONIG00000011458;ENSONIG00000011605;ENSONIG00000011926;…
Endocytosis	ko04144	63	ENSONIG00000000111;ENSONIG00000000208;ENSONIG00000001990;ENSONIG00000001996;ENSONIG00000002092;ENSONIG00000002317;ENSONIG00000002346;ENSONIG00000002855;ENSONIG00000003213;ENSONIG00000003259;ENSONIG00000003489;ENSONIG00000003547;ENSONIG00000004008;ENSONIG00000004051;ENSONIG00000004410;ENSONIG00000004572;ENSONIG00000004822;ENSONIG00000006024;ENSONIG00000006169;ENSONIG00000006212;ENSONIG00000007697;…
MAPK signaling pathway	ko04010	61	ENSONIG00000001166;ENSONIG00000001414;ENSONIG00000001545;ENSONIG00000002096;ENSONIG00000002876;ENSONIG00000003669;ENSONIG00000003675;ENSONIG00000003745;ENSONIG00000003820;ENSONIG00000004349;ENSONIG00000005656;ENSONIG00000005831;ENSONIG00000006161;ENSONIG00000007023;ENSONIG00000007306;ENSONIG00000008343;ENSONIG00000008549;ENSONIG00000008674;ENSONIG00000009358;ENSONIG00000009797;ENSONIG00000010086;…
Apoptosis	ko04210	61	ENSONIG00000000792;ENSONIG00000001178;ENSONIG00000001545;ENSONIG00000001632;ENSONIG00000001749;ENSONIG00000002441;ENSONIG00000002442;ENSONIG00000002876;ENSONIG00000003145;ENSONIG00000003276;ENSONIG00000003411;ENSONIG00000003430;ENSONIG00000004349;ENSONIG00000004881;ENSONIG00000005043;ENSONIG00000005125;ENSONIG00000005931;ENSONIG00000006658;ENSONIG00000007243;ENSONIG00000007306;ENSONIG00000007651;…
RNA transport	ko03013	60	ENSONIG00000000047;ENSONIG00000000697;ENSONIG00000001312;ENSONIG00000001592;ENSONIG00000002524;ENSONIG00000002717;ENSONIG00000003283;ENSONIG00000003296;ENSONIG00000003458;ENSONIG00000003643;ENSONIG00000005139;ENSONIG00000005931;ENSONIG00000006008;ENSONIG00000006339;ENSONIG00000007388;ENSONIG00000007471;ENSONIG00000007489;ENSONIG00000007716;ENSONIG00000008176;ENSONIG00000008206;ENSONIG00000008238;…
Regulation of actin cytoskeleton	ko04810	59	ENSONIG00000000005;ENSONIG00000000226;ENSONIG00000000980;ENSONIG00000001203;ENSONIG00000001316;ENSONIG00000001410;ENSONIG00000001414;ENSONIG00000001749;ENSONIG00000002236;ENSONIG00000003145;ENSONIG00000003213;ENSONIG00000003222;ENSONIG00000003336;ENSONIG00000003669;ENSONIG00000004008;ENSONIG00000004374;ENSONIG00000004693;ENSONIG00000005208;ENSONIG00000005452;ENSONIG00000005664;ENSONIG00000006005;…
Phagosome	ko04145	56	ENSONIG00000000357;ENSONIG00000000980;ENSONIG00000001179;ENSONIG00000001987;ENSONIG00000001996;ENSONIG00000002170;ENSONIG00000002471;ENSONIG00000002558;ENSONIG00000002636;ENSONIG00000003145;ENSONIG00000003203;ENSONIG00000003547;ENSONIG00000004885;ENSONIG00000005043;ENSONIG00000005153;ENSONIG00000005654;ENSONIG00000005747;ENSONIG00000006077;ENSONIG00000007445;ENSONIG00000007664;ENSONIG00000009129;…
Ribosome biogenesis in eukaryotes	ko03008	55	ENSONIG00000001085;ENSONIG00000001421;ENSONIG00000001610;ENSONIG00000002319;ENSONIG00000002635;ENSONIG00000002799;ENSONIG00000002999;ENSONIG00000003143;ENSONIG00000003319;ENSONIG00000003394;ENSONIG00000003458;ENSONIG00000003643;ENSONIG00000004191;ENSONIG00000005139;ENSONIG00000006578;ENSONIG00000007136;ENSONIG00000007227;ENSONIG00000008042;ENSONIG00000008364;ENSONIG00000008445;ENSONIG00000009280;…
Protein processing in endoplasmic reticulum	ko04141	53	ENSONIG00000000500;ENSONIG00000000597;ENSONIG00000001483;ENSONIG00000001987;ENSONIG00000002876;ENSONIG00000003138;ENSONIG00000003276;ENSONIG00000004058;ENSONIG00000004373;ENSONIG00000004714;ENSONIG00000005041;ENSONIG00000005297;ENSONIG00000005931;ENSONIG00000006547;ENSONIG00000007063;ENSONIG00000007243;ENSONIG00000007619;ENSONIG00000007664;ENSONIG00000008526;ENSONIG00000009830;ENSONIG00000009965;…
FoxO signaling pathway	ko04068	52	ENSONIG00000000179;ENSONIG00000000438;ENSONIG00000001557;ENSONIG00000001749;ENSONIG00000001811;ENSONIG00000001832;ENSONIG00000001915;ENSONIG00000004435;ENSONIG00000005180;ENSONIG00000005449;ENSONIG00000005674;ENSONIG00000006939;ENSONIG00000007306;ENSONIG00000007808;ENSONIG00000008451;ENSONIG00000009358;ENSONIG00000009767;ENSONIG00000010273;ENSONIG00000010417;ENSONIG00000011248;ENSONIG00000011261;…
EI4 vs FI4
Endocytosis	ko04144	102	ENSONIG00000000111;ENSONIG00000000208;ENSONIG00000000693;ENSONIG00000000843;ENSONIG00000001164;ENSONIG00000001625;ENSONIG00000002317;ENSONIG00000002346;ENSONIG00000002544;ENSONIG00000002587;ENSONIG00000002802;ENSONIG00000003259;ENSONIG00000003418;ENSONIG00000003591;ENSONIG00000003668;ENSONIG00000003898;ENSONIG00000004215;ENSONIG00000004572;ENSONIG00000004576;ENSONIG00000004759;ENSONIG00000005401;…
Focal adhesion	ko04510	97	ENSONIG00000000005;ENSONIG00000000715;ENSONIG00000001203;ENSONIG00000001356;ENSONIG00000001584;ENSONIG00000001749;ENSONIG00000002034;ENSONIG00000002344;ENSONIG00000002802;ENSONIG00000002865;ENSONIG00000003145;ENSONIG00000003286;ENSONIG00000003317;ENSONIG00000003898;ENSONIG00000004126;ENSONIG00000004372;ENSONIG00000004374;ENSONIG00000004736;ENSONIG00000004748;ENSONIG00000005157;ENSONIG00000005187;…
MAPK signaling pathway	ko04010	97	ENSONIG00000000520;ENSONIG00000001001;ENSONIG00000001166;ENSONIG00000001551;ENSONIG00000002736;ENSONIG00000002876;ENSONIG00000003273;ENSONIG00000003304;ENSONIG00000003669;ENSONIG00000003805;ENSONIG00000004519;ENSONIG00000004759;ENSONIG00000004812;ENSONIG00000005157;ENSONIG00000005187;ENSONIG00000005329;ENSONIG00000005362;ENSONIG00000005582;ENSONIG00000005880;ENSONIG00000006040;ENSONIG00000006161;…
Apoptosis	ko04210	92	ENSONIG00000000258;ENSONIG00000000520;ENSONIG00000000792;ENSONIG00000000810;ENSONIG00000001146;ENSONIG00000001632;ENSONIG00000001749;ENSONIG00000002441;ENSONIG00000002736;ENSONIG00000002876;ENSONIG00000003145;ENSONIG00000003411;ENSONIG00000003430;ENSONIG00000003433;ENSONIG00000003466;ENSONIG00000003718;ENSONIG00000004812;ENSONIG00000005125;ENSONIG00000005187;ENSONIG00000005496;ENSONIG00000005732;…
Herpes simplex infection	ko05168	90	ENSONIG00000000306;ENSONIG00000000447;ENSONIG00000000520;ENSONIG00000000645;ENSONIG00000000801;ENSONIG00000001356;ENSONIG00000001925;ENSONIG00000002055;ENSONIG00000002295;ENSONIG00000002736;ENSONIG00000002876;ENSONIG00000002943;ENSONIG00000003143;ENSONIG00000003296;ENSONIG00000004860;ENSONIG00000004958;ENSONIG00000005180;ENSONIG00000005751;ENSONIG00000005759;ENSONIG00000006624;ENSONIG00000008343;…
Purine metabolism	ko00230	85	ENSONIG00000000381;ENSONIG00000000599;ENSONIG00000000852;ENSONIG00000000983;ENSONIG00000001460;ENSONIG00000001521;ENSONIG00000001548;ENSONIG00000001696;ENSONIG00000001787;ENSONIG00000001876;ENSONIG00000002352;ENSONIG00000002641;ENSONIG00000002659;ENSONIG00000002695;ENSONIG00000002765;ENSONIG00000002913;ENSONIG00000003625;ENSONIG00000004262;ENSONIG00000004871;ENSONIG00000005021;ENSONIG00000005183;…
Regulation of actin cytoskeleton	ko04810	85	ENSONIG00000000005;ENSONIG00000000427;ENSONIG00000000715;ENSONIG00000001203;ENSONIG00000001356;ENSONIG00000001433;ENSONIG00000001749;ENSONIG00000002236;ENSONIG00000002344;ENSONIG00000003145;ENSONIG00000003273;ENSONIG00000003286;ENSONIG00000003317;ENSONIG00000003669;ENSONIG00000004372;ENSONIG00000004374;ENSONIG00000004736;ENSONIG00000004812;ENSONIG00000005157;ENSONIG00000005230;ENSONIG00000005402;…
Cytokine-cytokine receptor interaction	ko04060	83	ENSONIG00000000810;ENSONIG00000000832;ENSONIG00000001406;ENSONIG00000002126;ENSONIG00000002601;ENSONIG00000002736;ENSONIG00000002802;ENSONIG00000003874;ENSONIG00000003898;ENSONIG00000004070;ENSONIG00000004260;ENSONIG00000004572;ENSONIG00000005048;ENSONIG00000005157;ENSONIG00000005447;ENSONIG00000006297;ENSONIG00000007042;ENSONIG00000007044;ENSONIG00000007203;ENSONIG00000008041;ENSONIG00000008343;…
FoxO signaling pathway	ko04068	79	ENSONIG00000000179;ENSONIG00000000214;ENSONIG00000000438;ENSONIG00000000810;ENSONIG00000001557;ENSONIG00000001749;ENSONIG00000001811;ENSONIG00000001915;ENSONIG00000002736;ENSONIG00000004126;ENSONIG00000004812;ENSONIG00000005180;ENSONIG00000005187;ENSONIG00000005329;ENSONIG00000005496;ENSONIG00000007208;ENSONIG00000007306;ENSONIG00000008131;ENSONIG00000008249;ENSONIG00000008379;ENSONIG00000008414;…
Insulin signaling pathway	ko04910	77	ENSONIG00000000213;ENSONIG00000000534;ENSONIG00000000701;ENSONIG00000001356;ENSONIG00000001749;ENSONIG00000001811;ENSONIG00000001922;ENSONIG00000002304;ENSONIG00000002757;ENSONIG00000003315;ENSONIG00000004812;ENSONIG00000004983;ENSONIG00000005187;ENSONIG00000006135;ENSONIG00000007292;ENSONIG00000007374;ENSONIG00000007523;ENSONIG00000008131;ENSONIG00000008249;ENSONIG00000008379;ENSONIG00000009275;…
Lysosome	ko04142	73	ENSONIG00000000050;ENSONIG00000000405;ENSONIG00000000456;ENSONIG00000000529;ENSONIG00000000603;ENSONIG00000001146;ENSONIG00000001173;ENSONIG00000001181;ENSONIG00000002247;ENSONIG00000002299;ENSONIG00000002489;ENSONIG00000002558;ENSONIG00000003466;ENSONIG00000003649;ENSONIG00000003849;ENSONIG00000004755;ENSONIG00000004885;ENSONIG00000005125;ENSONIG00000006742;ENSONIG00000006935;ENSONIG00000007274;…
Phagosome	ko04145	73	ENSONIG00000000021;ENSONIG00000000090;ENSONIG00000000306;ENSONIG00000000357;ENSONIG00000001987;ENSONIG00000002558;ENSONIG00000003145;ENSONIG00000003466;ENSONIG00000003655;ENSONIG00000004885;ENSONIG00000004891;ENSONIG00000005924;ENSONIG00000006077;ENSONIG00000006935;ENSONIG00000008663;ENSONIG00000009128;ENSONIG00000009144;ENSONIG00000009176;ENSONIG00000009194;ENSONIG00000009820;ENSONIG00000010744;…
mTOR signaling pathway	ko04150	71	ENSONIG00000000021;ENSONIG00000000701;ENSONIG00000001234;ENSONIG00000001749;ENSONIG00000001811;ENSONIG00000002274;ENSONIG00000002285;ENSONIG00000002539;ENSONIG00000003736;ENSONIG00000003965;ENSONIG00000004121;ENSONIG00000004812;ENSONIG00000004831;ENSONIG00000005187;ENSONIG00000005924;ENSONIG00000006511;ENSONIG00000006895;ENSONIG00000007158;ENSONIG00000007795;ENSONIG00000008212;ENSONIG00000008249;…
Adrenergic signaling in cardiomyocytes	ko04261	71	ENSONIG00000000066;ENSONIG00000000599;ENSONIG00000000919;ENSONIG00000000933;ENSONIG00000001001;ENSONIG00000001018;ENSONIG00000001356;ENSONIG00000001389;ENSONIG00000001749;ENSONIG00000001761;ENSONIG00000003556;ENSONIG00000004846;ENSONIG00000005080;ENSONIG00000005187;ENSONIG00000005189;ENSONIG00000006040;ENSONIG00000008249;ENSONIG00000008379;ENSONIG00000008629;ENSONIG00000009933;ENSONIG00000010228;…
RNA transport	ko03013	71	ENSONIG00000000019;ENSONIG00000000063;ENSONIG00000000697;ENSONIG00000001502;ENSONIG00000002239;ENSONIG00000002524;ENSONIG00000002536;ENSONIG00000002717;ENSONIG00000002969;ENSONIG00000003296;ENSONIG00000003740;ENSONIG00000004291;ENSONIG00000004346;ENSONIG00000006339;ENSONIG00000006895;ENSONIG00000007388;ENSONIG00000007489;ENSONIG00000007623;ENSONIG00000008176;ENSONIG00000008206;ENSONIG00000008314;…
Cell cycle	ko04110	71	ENSONIG00000000068;ENSONIG00000000099;ENSONIG00000000179;ENSONIG00000000404;ENSONIG00000000747;ENSONIG00000000770;ENSONIG00000001295;ENSONIG00000001338;ENSONIG00000001494;ENSONIG00000001557;ENSONIG00000002357;ENSONIG00000002711;ENSONIG00000003071;ENSONIG00000003618;ENSONIG00000003712;ENSONIG00000004126;ENSONIG00000004356;ENSONIG00000004923;ENSONIG00000005180;ENSONIG00000005468;ENSONIG00000005496;…
Calcium signaling pathway	ko04020	70	ENSONIG00000000375;ENSONIG00000000599;ENSONIG00000000629;ENSONIG00000000860;ENSONIG00000000919;ENSONIG00000000933;ENSONIG00000001018;ENSONIG00000001203;ENSONIG00000001433;ENSONIG00000001611;ENSONIG00000003768;ENSONIG00000003892;ENSONIG00000004225;ENSONIG00000004906;ENSONIG00000005054;ENSONIG00000005189;ENSONIG00000005191;ENSONIG00000005823;ENSONIG00000006360;ENSONIG00000007429;ENSONIG00000010008;…
Carbon metabolism	ko01200	68	ENSONIG00000000268;ENSONIG00000000416;ENSONIG00000000417;ENSONIG00000000590;ENSONIG00000001078;ENSONIG00000001781;ENSONIG00000002874;ENSONIG00000002996;ENSONIG00000003451;ENSONIG00000003979;ENSONIG00000004034;ENSONIG00000005066;ENSONIG00000005716;ENSONIG00000006474;ENSONIG00000007002;ENSONIG00000007014;ENSONIG00000007083;ENSONIG00000007161;ENSONIG00000007498;ENSONIG00000008118;ENSONIG00000008220;…
Spliceosome	ko03040	68	ENSONIG00000000248;ENSONIG00000000370;ENSONIG00000000912;ENSONIG00000001260;ENSONIG00000001395;ENSONIG00000001502;ENSONIG00000001801;ENSONIG00000001925;ENSONIG00000002058;ENSONIG00000002305;ENSONIG00000002730;ENSONIG00000003296;ENSONIG00000003761;ENSONIG00000003828;ENSONIG00000004291;ENSONIG00000004759;ENSONIG00000004860;ENSONIG00000005759;ENSONIG00000006247;ENSONIG00000006574;ENSONIG00000006786;…
Tight junction	ko04530	68	ENSONIG00000000699;ENSONIG00000000715;ENSONIG00000001528;ENSONIG00000001625;ENSONIG00000001761;ENSONIG00000003143;ENSONIG00000003145;ENSONIG00000003173;ENSONIG00000003668;ENSONIG00000004156;ENSONIG00000005187;ENSONIG00000006990;ENSONIG00000007574;ENSONIG00000008063;ENSONIG00000008128;ENSONIG00000008299;ENSONIG00000008370;ENSONIG00000008756;ENSONIG00000009843;ENSONIG00000010100;ENSONIG00000010354;…
AGE-RAGE signaling pathway in diabetic complications	ko04933	67	ENSONIG00000000860;ENSONIG00000000919;ENSONIG00000000933;ENSONIG00000001131;ENSONIG00000001528;ENSONIG00000001557;ENSONIG00000001749;ENSONIG00000003655;ENSONIG00000004126;ENSONIG00000004372;ENSONIG00000005187;ENSONIG00000005823;ENSONIG00000006366;ENSONIG00000006990;ENSONIG00000007261;ENSONIG00000007944;ENSONIG00000008249;ENSONIG00000008343;ENSONIG00000008379;ENSONIG00000008829;ENSONIG00000009666;…
Ubiquitin mediated proteolysis	ko04120	67	ENSONIG00000001205;ENSONIG00000001428;ENSONIG00000002295;ENSONIG00000002694;ENSONIG00000003071;ENSONIG00000003207;ENSONIG00000003315;ENSONIG00000003591;ENSONIG00000003659;ENSONIG00000004089;ENSONIG00000004459;ENSONIG00000004799;ENSONIG00000004888;ENSONIG00000005755;ENSONIG00000005968;ENSONIG00000006441;ENSONIG00000006836;ENSONIG00000007675;ENSONIG00000007697;ENSONIG00000007743;ENSONIG00000007790;…
Protein processing in endoplasmic reticulum	ko04141	66	ENSONIG00000000597;ENSONIG00000001542;ENSONIG00000001637;ENSONIG00000001987;ENSONIG00000002462;ENSONIG00000002876;ENSONIG00000003312;ENSONIG00000003718;ENSONIG00000003858;ENSONIG00000004714;ENSONIG00000004759;ENSONIG00000004764;ENSONIG00000005080;ENSONIG00000006571;ENSONIG00000007063;ENSONIG00000007243;ENSONIG00000007287;ENSONIG00000007541;ENSONIG00000007619;ENSONIG00000007682;ENSONIG00000008464;…
Cell adhesion molecules (CAMs)	ko04514	63	ENSONIG00000000375;ENSONIG00000001324;ENSONIG00000001476;ENSONIG00000002157;ENSONIG00000002344;ENSONIG00000003728;ENSONIG00000004156;ENSONIG00000004958;ENSONIG00000005085;ENSONIG00000005730;ENSONIG00000005751;ENSONIG00000008711;ENSONIG00000008728;ENSONIG00000008756;ENSONIG00000009128;ENSONIG00000009709;ENSONIG00000010100;ENSONIG00000010744;ENSONIG00000010860;ENSONIG00000011124;ENSONIG00000011158;…
Wnt signaling pathway	ko04310	57	ENSONIG00000000510;ENSONIG00000000919;ENSONIG00000000933;ENSONIG00000001018;ENSONIG00000001234;ENSONIG00000001557;ENSONIG00000003143;ENSONIG00000003743;ENSONIG00000004121;ENSONIG00000004126;ENSONIG00000004831;ENSONIG00000005180;ENSONIG00000005463;ENSONIG00000006141;ENSONIG00000006161;ENSONIG00000008414;ENSONIG00000008464;ENSONIG00000008712;ENSONIG00000009918;ENSONIG00000010406;ENSONIG00000010613;…
Neuroactive ligand-receptor interaction	ko04080	55	ENSONIG00000001237;ENSONIG00000001433;ENSONIG00000001874;ENSONIG00000003668;ENSONIG00000003833;ENSONIG00000004225;ENSONIG00000004906;ENSONIG00000005054;ENSONIG00000007178;ENSONIG00000007300;ENSONIG00000008483;ENSONIG00000008965;ENSONIG00000010008;ENSONIG00000010081;ENSONIG00000010312;ENSONIG00000011266;ENSONIG00000011716;ENSONIG00000011926;ENSONIG00000012328;ENSONIG00000012787;ENSONIG00000014391;…
Adipocytokine signaling pathway	ko04920	51	ENSONIG00000000090;ENSONIG00000000520;ENSONIG00000002876;ENSONIG00000004070;ENSONIG00000005187;ENSONIG00000005732;ENSONIG00000006479;ENSONIG00000008131;ENSONIG00000008831;ENSONIG00000009275;ENSONIG00000009293;ENSONIG00000009767;ENSONIG00000010031;ENSONIG00000010044;ENSONIG00000010137;ENSONIG00000011048;ENSONIG00000011261;ENSONIG00000011728;ENSONIG00000011926;ENSONIG00000011968;ENSONIG00000012832;…
Oxidative phosphorylation	ko00190	50	ENSONIG00000000021;ENSONIG00000001687;ENSONIG00000004885;ENSONIG00000005924;ENSONIG00000005974;ENSONIG00000006935;ENSONIG00000009144;ENSONIG00000009833;ENSONIG00000010236;ENSONIG00000010269;ENSONIG00000010305;ENSONIG00000010416;ENSONIG00000011207;ENSONIG00000012596;ENSONIG00000014082;ENSONIG00000015251;ENSONIG00000015706;ENSONIG00000016425;ENSONIG00000016537;ENSONIG00000017214;ENSONIG00000017535;…
Pyrimidine metabolism	ko00240	50	ENSONIG00000000983;ENSONIG00000001460;ENSONIG00000002352;ENSONIG00000002659;ENSONIG00000002765;ENSONIG00000003006;ENSONIG00000003081;ENSONIG00000003625;ENSONIG00000004262;ENSONIG00000004366;ENSONIG00000004871;ENSONIG00000005183;ENSONIG00000005250;ENSONIG00000005397;ENSONIG00000006083;ENSONIG00000007165;ENSONIG00000007280;ENSONIG00000009231;ENSONIG00000009753;ENSONIG00000010549;ENSONIG00000010634;…

## Sheet: selected pathway
BI2 vs BI4
Endocytosis	ko04144	70	ENSONIG00000000208;ENSONIG00000000693;ENSONIG00000000932;ENSONIG00000001932;ENSONIG00000002015;ENSONIG00000002281;ENSONIG00000002317;ENSONIG00000002960;ENSONIG00000003001;ENSONIG00000003217;ENSONIG00000004051;ENSONIG00000004109;ENSONIG00000004453;ENSONIG00000004572;ENSONIG00000004576;ENSONIG00000004684;ENSONIG00000004759;ENSONIG00000004769;ENSONIG00000004822;ENSONIG00000005069;ENSONIG00000005755;…
BI2 vs BI8
Endocytosis	ko04144	52	ENSONIG00000000208;ENSONIG00000000693;ENSONIG00000000843;ENSONIG00000000932;ENSONIG00000001932;ENSONIG00000002281;ENSONIG00000003001;ENSONIG00000004051;ENSONIG00000004109;ENSONIG00000004215;ENSONIG00000004453;ENSONIG00000004572;ENSONIG00000004576;ENSONIG00000004759;ENSONIG00000004769;ENSONIG00000004822;ENSONIG00000005069;ENSONIG00000006169;ENSONIG00000007697;ENSONIG00000009189;ENSONIG00000009484;…
CI2 vs CI8
Endocytosis	ko04144	84	ENSONIG00000000208;ENSONIG00000000693;ENSONIG00000001932;ENSONIG00000001990;ENSONIG00000001996;ENSONIG00000002015;ENSONIG00000002281;ENSONIG00000002317;ENSONIG00000002802;ENSONIG00000002960;ENSONIG00000003001;ENSONIG00000003259;ENSONIG00000003489;ENSONIG00000003679;ENSONIG00000003901;ENSONIG00000004008;ENSONIG00000004051;ENSONIG00000004410;ENSONIG00000004453;ENSONIG00000004572;ENSONIG00000004576;…
CI4 vs CI8
Endocytosis	ko04144	88	ENSONIG00000000073;ENSONIG00000000208;ENSONIG00000000693;ENSONIG00000001164;ENSONIG00000001628;ENSONIG00000001933;ENSONIG00000001990;ENSONIG00000002317;ENSONIG00000002544;ENSONIG00000002772;ENSONIG00000002802;ENSONIG00000002855;ENSONIG00000003259;ENSONIG00000003418;ENSONIG00000003489;ENSONIG00000003589;ENSONIG00000003591;ENSONIG00000004008;ENSONIG00000004051;ENSONIG00000004151;ENSONIG00000005597;…
DI2 vs DI4
Endocytosis	ko04144	116	ENSONIG00000000073;ENSONIG00000000111;ENSONIG00000000208;ENSONIG00000000693;ENSONIG00000000932;ENSONIG00000001164;ENSONIG00000001625;ENSONIG00000001628;ENSONIG00000001933;ENSONIG00000001996;ENSONIG00000002015;ENSONIG00000002346;ENSONIG00000002425;ENSONIG00000002587;ENSONIG00000002802;ENSONIG00000002981;ENSONIG00000003217;ENSONIG00000003259;ENSONIG00000003418;ENSONIG00000003489;ENSONIG00000003589;…
DI2 vs DI8
Endocytosis	ko04144	108	ENSONIG00000000111;ENSONIG00000000208;ENSONIG00000000843;ENSONIG00000001932;ENSONIG00000002015;ENSONIG00000002281;ENSONIG00000002346;ENSONIG00000002544;ENSONIG00000002657;ENSONIG00000002802;ENSONIG00000002981;ENSONIG00000003589;ENSONIG00000003679;ENSONIG00000003785;ENSONIG00000004051;ENSONIG00000004109;ENSONIG00000004215;ENSONIG00000004572;ENSONIG00000004576;ENSONIG00000004759;ENSONIG00000004822;…
DI4 vs DI8
Endocytosis	ko04144	77	ENSONIG00000000073;ENSONIG00000001625;ENSONIG00000001932;ENSONIG00000001990;ENSONIG00000001996;ENSONIG00000002544;ENSONIG00000002772;ENSONIG00000003418;ENSONIG00000003489;ENSONIG00000003589;ENSONIG00000003668;ENSONIG00000003785;ENSONIG00000004051;ENSONIG00000004410;ENSONIG00000004572;ENSONIG00000005419;ENSONIG00000006212;ENSONIG00000006226;ENSONIG00000006480;ENSONIG00000006488;ENSONIG00000007697;…
FI2 vs FI4
Endocytosis	ko04144	104	ENSONIG00000000693;ENSONIG00000000843;ENSONIG00000000932;ENSONIG00000001625;ENSONIG00000002281;ENSONIG00000002317;ENSONIG00000002346;ENSONIG00000002587;ENSONIG00000002657;ENSONIG00000002981;ENSONIG00000003213;ENSONIG00000003259;ENSONIG00000003418;ENSONIG00000003489;ENSONIG00000003591;ENSONIG00000003898;ENSONIG00000005069;ENSONIG00000005401;ENSONIG00000005744;ENSONIG00000005755;ENSONIG00000006024;…
FI4 vs FI8
Endocytosis	ko04144	91	ENSONIG00000000111;ENSONIG00000000693;ENSONIG00000000843;ENSONIG00000000932;ENSONIG00000001313;ENSONIG00000001625;ENSONIG00000001996;ENSONIG00000002317;ENSONIG00000002346;ENSONIG00000002587;ENSONIG00000002855;ENSONIG00000002981;ENSONIG00000003213;ENSONIG00000003259;ENSONIG00000003418;ENSONIG00000003489;ENSONIG00000003547;ENSONIG00000003591;ENSONIG00000003898;ENSONIG00000004572;ENSONIG00000004759;…
AI4 vs BI4
Endocytosis	ko04144	72	ENSONIG00000000208;ENSONIG00000000693;ENSONIG00000001313;ENSONIG00000001990;ENSONIG00000002281;ENSONIG00000002734;ENSONIG00000002802;ENSONIG00000002961;ENSONIG00000002981;ENSONIG00000003001;ENSONIG00000003217;ENSONIG00000003489;ENSONIG00000003493;ENSONIG00000003547;ENSONIG00000004008;ENSONIG00000004453;ENSONIG00000004684;ENSONIG00000004822;ENSONIG00000005557;ENSONIG00000005597;ENSONIG00000006169;…
AI8 vs BI8
Endocytosis	ko04144	89	ENSONIG00000000054;ENSONIG00000000073;ENSONIG00000000843;ENSONIG00000001164;ENSONIG00000001628;ENSONIG00000001996;ENSONIG00000002092;ENSONIG00000002317;ENSONIG00000002425;ENSONIG00000002544;ENSONIG00000003213;ENSONIG00000003489;ENSONIG00000003493;ENSONIG00000003589;ENSONIG00000003591;ENSONIG00000003679;ENSONIG00000004008;ENSONIG00000004151;ENSONIG00000004453;ENSONIG00000004676;ENSONIG00000005401;…
AI8 vs CI8
Endocytosis	ko04144	192	ENSONIG00000000073;ENSONIG00000000111;ENSONIG00000000208;ENSONIG00000000932;ENSONIG00000001164;ENSONIG00000001625;ENSONIG00000001628;ENSONIG00000001933;ENSONIG00000002317;ENSONIG00000002425;ENSONIG00000002544;ENSONIG00000002587;ENSONIG00000002657;ENSONIG00000002772;ENSONIG00000002802;ENSONIG00000002855;ENSONIG00000002960;ENSONIG00000002961;ENSONIG00000003217;ENSONIG00000003259;ENSONIG00000003418;…
AI8 vs DI8
Endocytosis	ko04144	171	ENSONIG00000000073;ENSONIG00000000111;ENSONIG00000000208;ENSONIG00000000843;ENSONIG00000001164;ENSONIG00000001313;ENSONIG00000001625;ENSONIG00000002317;ENSONIG00000002425;ENSONIG00000002587;ENSONIG00000002657;ENSONIG00000002802;ENSONIG00000002855;ENSONIG00000002960;ENSONIG00000002961;ENSONIG00000003217;ENSONIG00000003259;ENSONIG00000003489;ENSONIG00000003493;ENSONIG00000003589;ENSONIG00000003591;…
AI4 vs EI4
Endocytosis	ko04144	72	ENSONIG00000000111;ENSONIG00000000693;ENSONIG00000001164;ENSONIG00000001625;ENSONIG00000002544;ENSONIG00000002587;ENSONIG00000002734;ENSONIG00000002772;ENSONIG00000002802;ENSONIG00000002960;ENSONIG00000002981;ENSONIG00000003001;ENSONIG00000003668;ENSONIG00000003898;ENSONIG00000004008;ENSONIG00000004215;ENSONIG00000006169;ENSONIG00000006212;ENSONIG00000006441;ENSONIG00000006876;ENSONIG00000007156;…
AI8 vs EI8
Endocytosis	ko04144	182	ENSONIG00000000073;ENSONIG00000000111;ENSONIG00000000208;ENSONIG00000000932;ENSONIG00000001164;ENSONIG00000001313;ENSONIG00000001625;ENSONIG00000001628;ENSONIG00000001932;ENSONIG00000001996;ENSONIG00000002015;ENSONIG00000002281;ENSONIG00000002317;ENSONIG00000002425;ENSONIG00000002544;ENSONIG00000002587;ENSONIG00000002657;ENSONIG00000002772;ENSONIG00000002960;ENSONIG00000002961;ENSONIG00000002981;…
AI4 vs FI4
Endocytosis	ko04144	59	ENSONIG00000000054;ENSONIG00000000208;ENSONIG00000000693;ENSONIG00000000843;ENSONIG00000001932;ENSONIG00000001990;ENSONIG00000002317;ENSONIG00000002346;ENSONIG00000002734;ENSONIG00000002802;ENSONIG00000002981;ENSONIG00000003001;ENSONIG00000003217;ENSONIG00000003259;ENSONIG00000004008;ENSONIG00000004151;ENSONIG00000004572;ENSONIG00000004822;ENSONIG00000005557;ENSONIG00000006169;ENSONIG00000006212;…
AI8 vs FI8
Endocytosis	ko04144	142	ENSONIG00000000073;ENSONIG00000000111;ENSONIG00000000208;ENSONIG00000000932;ENSONIG00000001164;ENSONIG00000001625;ENSONIG00000001932;ENSONIG00000001996;ENSONIG00000002092;ENSONIG00000002317;ENSONIG00000002346;ENSONIG00000002425;ENSONIG00000002587;ENSONIG00000002657;ENSONIG00000002960;ENSONIG00000003213;ENSONIG00000003217;ENSONIG00000003418;ENSONIG00000003489;ENSONIG00000003493;ENSONIG00000003591;…
BI8 vs DI8
Endocytosis	ko04144	59	ENSONIG00000000843;ENSONIG00000001625;ENSONIG00000002092;ENSONIG00000002544;ENSONIG00000002587;ENSONIG00000002855;ENSONIG00000004215;ENSONIG00000004453;ENSONIG00000004572;ENSONIG00000005401;ENSONIG00000005493;ENSONIG00000005744;ENSONIG00000006488;ENSONIG00000007697;ENSONIG00000008529;ENSONIG00000008668;ENSONIG00000008789;ENSONIG00000009458;ENSONIG00000010145;ENSONIG00000010245;ENSONIG00000010278;…
CI8 vs DI8
Endocytosis	ko04144	92	ENSONIG00000000693;ENSONIG00000000843;ENSONIG00000001164;ENSONIG00000001628;ENSONIG00000002960;ENSONIG00000003259;ENSONIG00000003418;ENSONIG00000003547;ENSONIG00000003589;ENSONIG00000003591;ENSONIG00000003898;ENSONIG00000004008;ENSONIG00000004109;ENSONIG00000004453;ENSONIG00000004572;ENSONIG00000005419;ENSONIG00000005493;ENSONIG00000005597;ENSONIG00000006122;ENSONIG00000006212;ENSONIG00000006441;…
CI4 vs FI4
Endocytosis	ko04144	96	ENSONIG00000000054;ENSONIG00000000693;ENSONIG00000000843;ENSONIG00000001625;ENSONIG00000001990;ENSONIG00000002015;ENSONIG00000002281;ENSONIG00000002317;ENSONIG00000002544;ENSONIG00000002802;ENSONIG00000002981;ENSONIG00000003259;ENSONIG00000003418;ENSONIG00000003493;ENSONIG00000003591;ENSONIG00000004151;ENSONIG00000004572;ENSONIG00000005401;ENSONIG00000005419;ENSONIG00000006024;ENSONIG00000006169;…
CI8 vs FI8
Endocytosis	ko04144	63	ENSONIG00000000111;ENSONIG00000000208;ENSONIG00000001990;ENSONIG00000001996;ENSONIG00000002092;ENSONIG00000002317;ENSONIG00000002346;ENSONIG00000002855;ENSONIG00000003213;ENSONIG00000003259;ENSONIG00000003489;ENSONIG00000003547;ENSONIG00000004008;ENSONIG00000004051;ENSONIG00000004410;ENSONIG00000004572;ENSONIG00000004822;ENSONIG00000006024;ENSONIG00000006169;ENSONIG00000006212;ENSONIG00000007697;…
EI4 vs FI4
Endocytosis	ko04144	102	ENSONIG00000000111;ENSONIG00000000208;ENSONIG00000000693;ENSONIG00000000843;ENSONIG00000001164;ENSONIG00000001625;ENSONIG00000002317;ENSONIG00000002346;ENSONIG00000002544;ENSONIG00000002587;ENSONIG00000002802;ENSONIG00000003259;ENSONIG00000003418;ENSONIG00000003591;ENSONIG00000003668;ENSONIG00000003898;ENSONIG00000004215;ENSONIG00000004572;ENSONIG00000004576;ENSONIG00000004759;ENSONIG00000005401;…
BI2 vs BI4
Herpes simplex infection	ko05168	58	ENSONIG00000000306;ENSONIG00000000645;ENSONIG00000000801;ENSONIG00000001178;ENSONIG00000001356;ENSONIG00000002689;ENSONIG00000002943;ENSONIG00000003838;ENSONIG00000003904;ENSONIG00000005069;ENSONIG00000005347;ENSONIG00000005759;ENSONIG00000005931;ENSONIG00000006116;ENSONIG00000006327;ENSONIG00000008451;ENSONIG00000009128;ENSONIG00000009132;ENSONIG00000009294;ENSONIG00000010172;ENSONIG00000010994;…
CI2 vs CI8
Herpes simplex infection	ko05168	80	ENSONIG00000000447;ENSONIG00000000801;ENSONIG00000001178;ENSONIG00000001360;ENSONIG00000002689;ENSONIG00000003838;ENSONIG00000003904;ENSONIG00000004349;ENSONIG00000005069;ENSONIG00000005180;ENSONIG00000005347;ENSONIG00000005931;ENSONIG00000006116;ENSONIG00000006325;ENSONIG00000006327;ENSONIG00000007074;ENSONIG00000007425;ENSONIG00000007445;ENSONIG00000007453;ENSONIG00000007937;ENSONIG00000008451;…
CI4 vs CI8
Herpes simplex infection	ko05168	63	ENSONIG00000000801;ENSONIG00000001925;ENSONIG00000002876;ENSONIG00000003143;ENSONIG00000003838;ENSONIG00000003957;ENSONIG00000004349;ENSONIG00000005180;ENSONIG00000006116;ENSONIG00000007445;ENSONIG00000007449;ENSONIG00000008451;ENSONIG00000008628;ENSONIG00000009163;ENSONIG00000009171;ENSONIG00000009231;ENSONIG00000009248;ENSONIG00000009293;ENSONIG00000009562;ENSONIG00000009815;ENSONIG00000010088;…
DI2 vs DI4
Herpes simplex infection	ko05168	77	ENSONIG00000001178;ENSONIG00000002689;ENSONIG00000002820;ENSONIG00000002876;ENSONIG00000002889;ENSONIG00000002943;ENSONIG00000003904;ENSONIG00000004441;ENSONIG00000005180;ENSONIG00000005759;ENSONIG00000005835;ENSONIG00000005931;ENSONIG00000006325;ENSONIG00000007074;ENSONIG00000007445;ENSONIG00000007449;ENSONIG00000007565;ENSONIG00000008797;ENSONIG00000008800;ENSONIG00000009129;ENSONIG00000009132;…
DI2 vs DI8
Herpes simplex infection	ko05168	66	ENSONIG00000001178;ENSONIG00000001360;ENSONIG00000001925;ENSONIG00000002689;ENSONIG00000002943;ENSONIG00000003902;ENSONIG00000003904;ENSONIG00000004224;ENSONIG00000004958;ENSONIG00000005759;ENSONIG00000005905;ENSONIG00000005931;ENSONIG00000007445;ENSONIG00000007449;ENSONIG00000007565;ENSONIG00000009129;ENSONIG00000009132;ENSONIG00000009248;ENSONIG00000009294;ENSONIG00000009627;ENSONIG00000009815;…
DI4 vs DI8
Herpes simplex infection	ko05168	54	ENSONIG00000000447;ENSONIG00000001356;ENSONIG00000001545;ENSONIG00000001925;ENSONIG00000002055;ENSONIG00000002689;ENSONIG00000002876;ENSONIG00000003902;ENSONIG00000004441;ENSONIG00000005180;ENSONIG00000007425;ENSONIG00000007453;ENSONIG00000008451;ENSONIG00000008797;ENSONIG00000009171;ENSONIG00000009231;ENSONIG00000009248;ENSONIG00000009294;ENSONIG00000009815;ENSONIG00000010970;ENSONIG00000011048;…
FI2 vs FI4
Herpes simplex infection	ko05168	77	ENSONIG00000000447;ENSONIG00000000520;ENSONIG00000000645;ENSONIG00000000801;ENSONIG00000001356;ENSONIG00000001925;ENSONIG00000002055;ENSONIG00000002250;ENSONIG00000002295;ENSONIG00000002799;ENSONIG00000002820;ENSONIG00000003143;ENSONIG00000003296;ENSONIG00000003957;ENSONIG00000004224;ENSONIG00000004860;ENSONIG00000005069;ENSONIG00000005759;ENSONIG00000005931;ENSONIG00000006624;ENSONIG00000007449;…
FI4 vs FI8
Herpes simplex infection	ko05168	65	ENSONIG00000000645;ENSONIG00000000801;ENSONIG00000001178;ENSONIG00000001356;ENSONIG00000002055;ENSONIG00000002250;ENSONIG00000002799;ENSONIG00000003143;ENSONIG00000003296;ENSONIG00000003547;ENSONIG00000004224;ENSONIG00000005759;ENSONIG00000005835;ENSONIG00000005931;ENSONIG00000006624;ENSONIG00000007445;ENSONIG00000008343;ENSONIG00000009129;ENSONIG00000009163;ENSONIG00000009171;ENSONIG00000009231;…
AI4 vs BI4
Herpes simplex infection	ko05168	59	ENSONIG00000000801;ENSONIG00000001178;ENSONIG00000002689;ENSONIG00000002736;ENSONIG00000003547;ENSONIG00000003904;ENSONIG00000004349;ENSONIG00000004441;ENSONIG00000005180;ENSONIG00000005347;ENSONIG00000006327;ENSONIG00000006624;ENSONIG00000007453;ENSONIG00000008401;ENSONIG00000008451;ENSONIG00000008628;ENSONIG00000009128;ENSONIG00000009132;ENSONIG00000009231;ENSONIG00000009248;ENSONIG00000010088;…
AI8 vs BI8
Herpes simplex infection	ko05168	69	ENSONIG00000000645;ENSONIG00000001925;ENSONIG00000002820;ENSONIG00000002876;ENSONIG00000002943;ENSONIG00000003902;ENSONIG00000003957;ENSONIG00000004860;ENSONIG00000005759;ENSONIG00000005905;ENSONIG00000006325;ENSONIG00000006327;ENSONIG00000006624;ENSONIG00000007425;ENSONIG00000007449;ENSONIG00000007453;ENSONIG00000008575;ENSONIG00000008628;ENSONIG00000008797;ENSONIG00000009129;ENSONIG00000009132;…
AI8 vs CI8
Herpes simplex infection	ko05168	132	ENSONIG00000000520;ENSONIG00000001178;ENSONIG00000001356;ENSONIG00000001561;ENSONIG00000001600;ENSONIG00000002250;ENSONIG00000002689;ENSONIG00000002876;ENSONIG00000002943;ENSONIG00000003143;ENSONIG00000003547;ENSONIG00000003902;ENSONIG00000003904;ENSONIG00000003957;ENSONIG00000004441;ENSONIG00000004860;ENSONIG00000004958;ENSONIG00000005069;ENSONIG00000005180;ENSONIG00000005759;ENSONIG00000005835;…
AI8 vs DI8
Herpes simplex infection	ko05168	107	ENSONIG00000001178;ENSONIG00000001356;ENSONIG00000001545;ENSONIG00000001561;ENSONIG00000001600;ENSONIG00000002799;ENSONIG00000002820;ENSONIG00000002876;ENSONIG00000002889;ENSONIG00000002943;ENSONIG00000003296;ENSONIG00000003957;ENSONIG00000004441;ENSONIG00000004860;ENSONIG00000005759;ENSONIG00000005835;ENSONIG00000006116;ENSONIG00000006325;ENSONIG00000007085;ENSONIG00000007425;ENSONIG00000007445;…
AI8 vs EI8
Herpes simplex infection	ko05168	136	ENSONIG00000000306;ENSONIG00000000520;ENSONIG00000000801;ENSONIG00000001178;ENSONIG00000001356;ENSONIG00000001561;ENSONIG00000001600;ENSONIG00000001925;ENSONIG00000002689;ENSONIG00000002736;ENSONIG00000002820;ENSONIG00000002876;ENSONIG00000003902;ENSONIG00000003904;ENSONIG00000003957;ENSONIG00000004441;ENSONIG00000004860;ENSONIG00000004958;ENSONIG00000005759;ENSONIG00000005835;ENSONIG00000005905;…
AI8 vs FI8
Herpes simplex infection	ko05168	108	ENSONIG00000000645;ENSONIG00000000801;ENSONIG00000001178;ENSONIG00000001356;ENSONIG00000001600;ENSONIG00000001925;ENSONIG00000002250;ENSONIG00000002799;ENSONIG00000002820;ENSONIG00000002889;ENSONIG00000002943;ENSONIG00000003296;ENSONIG00000003902;ENSONIG00000003904;ENSONIG00000003957;ENSONIG00000004349;ENSONIG00000005759;ENSONIG00000005835;ENSONIG00000005905;ENSONIG00000005931;ENSONIG00000006116;…
BI4 vs DI4
Herpes simplex infection	ko05168	54	ENSONIG00000000306;ENSONIG00000000645;ENSONIG00000000801;ENSONIG00000001178;ENSONIG00000002736;ENSONIG00000003904;ENSONIG00000004860;ENSONIG00000005069;ENSONIG00000005180;ENSONIG00000006116;ENSONIG00000006325;ENSONIG00000006327;ENSONIG00000007425;ENSONIG00000007446;ENSONIG00000007453;ENSONIG00000008401;ENSONIG00000008451;ENSONIG00000009171;ENSONIG00000009231;ENSONIG00000009248;ENSONIG00000009261;…
BI8 vs DI8
Herpes simplex infection	ko05168	55	ENSONIG00000001356;ENSONIG00000001545;ENSONIG00000001925;ENSONIG00000002055;ENSONIG00000003296;ENSONIG00000003902;ENSONIG00000003957;ENSONIG00000006116;ENSONIG00000006325;ENSONIG00000006327;ENSONIG00000008451;ENSONIG00000008797;ENSONIG00000009129;ENSONIG00000009428;ENSONIG00000010970;ENSONIG00000011334;ENSONIG00000011800;ENSONIG00000011833;ENSONIG00000011887;ENSONIG00000012415;ENSONIG00000012502;…
CI8 vs DI8
Herpes simplex infection	ko05168	78	ENSONIG00000000306;ENSONIG00000001925;ENSONIG00000002250;ENSONIG00000002689;ENSONIG00000002943;ENSONIG00000003143;ENSONIG00000003547;ENSONIG00000004958;ENSONIG00000005180;ENSONIG00000005905;ENSONIG00000006116;ENSONIG00000007425;ENSONIG00000007445;ENSONIG00000007449;ENSONIG00000007453;ENSONIG00000008343;ENSONIG00000008618;ENSONIG00000009132;ENSONIG00000009163;ENSONIG00000009171;ENSONIG00000009231;…
CI4 vs FI4
Herpes simplex infection	ko05168	81	ENSONIG00000000447;ENSONIG00000000520;ENSONIG00000000801;ENSONIG00000001925;ENSONIG00000002055;ENSONIG00000002736;ENSONIG00000002799;ENSONIG00000002820;ENSONIG00000003143;ENSONIG00000003296;ENSONIG00000003838;ENSONIG00000005751;ENSONIG00000005759;ENSONIG00000006116;ENSONIG00000006624;ENSONIG00000007449;ENSONIG00000007565;ENSONIG00000008618;ENSONIG00000008663;ENSONIG00000009132;ENSONIG00000009163;…
CI8 vs FI8
Herpes simplex infection	ko05168	79	ENSONIG00000000447;ENSONIG00000000645;ENSONIG00000000801;ENSONIG00000001178;ENSONIG00000001545;ENSONIG00000002799;ENSONIG00000002876;ENSONIG00000003143;ENSONIG00000003296;ENSONIG00000003547;ENSONIG00000003838;ENSONIG00000004349;ENSONIG00000005180;ENSONIG00000005835;ENSONIG00000005931;ENSONIG00000007445;ENSONIG00000008343;ENSONIG00000008451;ENSONIG00000008797;ENSONIG00000009129;ENSONIG00000009163;…
EI4 vs FI4
Herpes simplex infection	ko05168	90	ENSONIG00000000306;ENSONIG00000000447;ENSONIG00000000520;ENSONIG00000000645;ENSONIG00000000801;ENSONIG00000001356;ENSONIG00000001925;ENSONIG00000002055;ENSONIG00000002295;ENSONIG00000002736;ENSONIG00000002876;ENSONIG00000002943;ENSONIG00000003143;ENSONIG00000003296;ENSONIG00000004860;ENSONIG00000004958;ENSONIG00000005180;ENSONIG00000005751;ENSONIG00000005759;ENSONIG00000006624;ENSONIG00000008343;…
BI2 vs BI4
MAPK signaling pathway	ko04010	52	ENSONIG00000001297;ENSONIG00000002096;ENSONIG00000002689;ENSONIG00000003001;ENSONIG00000003273;ENSONIG00000004759;ENSONIG00000005582;ENSONIG00000006040;ENSONIG00000006161;ENSONIG00000006428;ENSONIG00000007023;ENSONIG00000007519;ENSONIG00000007590;ENSONIG00000008569;ENSONIG00000008674;ENSONIG00000009937;ENSONIG00000010505;ENSONIG00000010543;ENSONIG00000010546;ENSONIG00000010613;ENSONIG00000012256;…
CI2 vs CI8
MAPK signaling pathway	ko04010	59	ENSONIG00000000892;ENSONIG00000001001;ENSONIG00000001297;ENSONIG00000001385;ENSONIG00000002096;ENSONIG00000002689;ENSONIG00000003001;ENSONIG00000003669;ENSONIG00000003805;ENSONIG00000004349;ENSONIG00000004417;ENSONIG00000004759;ENSONIG00000005890;ENSONIG00000006161;ENSONIG00000006428;ENSONIG00000007023;ENSONIG00000007306;ENSONIG00000007797;ENSONIG00000008569;ENSONIG00000008674;ENSONIG00000009396;…
CI4 vs CI8
MAPK signaling pathway	ko04010	63	ENSONIG00000000467;ENSONIG00000000892;ENSONIG00000000927;ENSONIG00000001001;ENSONIG00000001166;ENSONIG00000001430;ENSONIG00000002876;ENSONIG00000003669;ENSONIG00000003675;ENSONIG00000004349;ENSONIG00000004352;ENSONIG00000005329;ENSONIG00000005831;ENSONIG00000007023;ENSONIG00000008212;ENSONIG00000008569;ENSONIG00000009084;ENSONIG00000009358;ENSONIG00000009396;ENSONIG00000009407;ENSONIG00000009518;…
DI2 vs DI4
MAPK signaling pathway	ko04010	78	ENSONIG00000000467;ENSONIG00000000863;ENSONIG00000000927;ENSONIG00000001001;ENSONIG00000001166;ENSONIG00000001297;ENSONIG00000001414;ENSONIG00000001430;ENSONIG00000001551;ENSONIG00000002689;ENSONIG00000002876;ENSONIG00000003316;ENSONIG00000003820;ENSONIG00000003995;ENSONIG00000004352;ENSONIG00000004448;ENSONIG00000004759;ENSONIG00000005001;ENSONIG00000005187;ENSONIG00000005329;ENSONIG00000005582;…
DI2 vs DI8
MAPK signaling pathway	ko04010	87	ENSONIG00000000863;ENSONIG00000001001;ENSONIG00000001297;ENSONIG00000001414;ENSONIG00000001850;ENSONIG00000002689;ENSONIG00000003316;ENSONIG00000004352;ENSONIG00000004448;ENSONIG00000004759;ENSONIG00000005157;ENSONIG00000005329;ENSONIG00000005582;ENSONIG00000005587;ENSONIG00000005656;ENSONIG00000005880;ENSONIG00000005890;ENSONIG00000006040;ENSONIG00000007023;ENSONIG00000007306;ENSONIG00000007519;…
DI4 vs DI8
MAPK signaling pathway	ko04010	70	ENSONIG00000000467;ENSONIG00000001166;ENSONIG00000001385;ENSONIG00000001430;ENSONIG00000001545;ENSONIG00000001551;ENSONIG00000002481;ENSONIG00000002689;ENSONIG00000002876;ENSONIG00000003745;ENSONIG00000005187;ENSONIG00000005582;ENSONIG00000005880;ENSONIG00000007023;ENSONIG00000007306;ENSONIG00000008549;ENSONIG00000008622;ENSONIG00000008629;ENSONIG00000009084;ENSONIG00000009396;ENSONIG00000009407;…
FI2 vs FI4
MAPK signaling pathway	ko04010	78	ENSONIG00000000520;ENSONIG00000000728;ENSONIG00000001001;ENSONIG00000001116;ENSONIG00000002096;ENSONIG00000002250;ENSONIG00000002481;ENSONIG00000003304;ENSONIG00000003669;ENSONIG00000003805;ENSONIG00000004352;ENSONIG00000005157;ENSONIG00000005187;ENSONIG00000005587;ENSONIG00000005880;ENSONIG00000006161;ENSONIG00000008549;ENSONIG00000008622;ENSONIG00000008629;ENSONIG00000009084;ENSONIG00000009518;…
FI4 vs FI8
MAPK signaling pathway	ko04010	66	ENSONIG00000000728;ENSONIG00000001001;ENSONIG00000001116;ENSONIG00000001430;ENSONIG00000002096;ENSONIG00000002250;ENSONIG00000002481;ENSONIG00000003304;ENSONIG00000003669;ENSONIG00000003675;ENSONIG00000003805;ENSONIG00000004759;ENSONIG00000005157;ENSONIG00000005187;ENSONIG00000005587;ENSONIG00000005880;ENSONIG00000006161;ENSONIG00000007023;ENSONIG00000008343;ENSONIG00000008549;ENSONIG00000008629;…
AI4 vs BI4
MAPK signaling pathway	ko04010	54	ENSONIG00000000351;ENSONIG00000000467;ENSONIG00000000892;ENSONIG00000001414;ENSONIG00000001551;ENSONIG00000002689;ENSONIG00000002734;ENSONIG00000002736;ENSONIG00000003001;ENSONIG00000003316;ENSONIG00000003497;ENSONIG00000003675;ENSONIG00000003805;ENSONIG00000003995;ENSONIG00000004349;ENSONIG00000004448;ENSONIG00000004519;ENSONIG00000005880;ENSONIG00000007023;ENSONIG00000007590;ENSONIG00000008401;…
AI8 vs BI8
MAPK signaling pathway	ko04010	55	ENSONIG00000000467;ENSONIG00000000728;ENSONIG00000000927;ENSONIG00000001116;ENSONIG00000002096;ENSONIG00000002876;ENSONIG00000003304;ENSONIG00000003497;ENSONIG00000005329;ENSONIG00000005579;ENSONIG00000005656;ENSONIG00000005773;ENSONIG00000006428;ENSONIG00000006990;ENSONIG00000007797;ENSONIG00000009518;ENSONIG00000009627;ENSONIG00000010354;ENSONIG00000011144;ENSONIG00000011445;ENSONIG00000011834;…
AI8 vs CI8
MAPK signaling pathway	ko04010	140	ENSONIG00000000467;ENSONIG00000000520;ENSONIG00000000728;ENSONIG00000000927;ENSONIG00000001001;ENSONIG00000001116;ENSONIG00000001166;ENSONIG00000001266;ENSONIG00000001297;ENSONIG00000001430;ENSONIG00000001551;ENSONIG00000001600;ENSONIG00000002096;ENSONIG00000002250;ENSONIG00000002677;ENSONIG00000002689;ENSONIG00000002876;ENSONIG00000003273;ENSONIG00000003304;ENSONIG00000003316;ENSONIG00000003497;…
AI8 vs DI8
MAPK signaling pathway	ko04010	143	ENSONIG00000000467;ENSONIG00000000728;ENSONIG00000000863;ENSONIG00000000927;ENSONIG00000001001;ENSONIG00000001116;ENSONIG00000001166;ENSONIG00000001266;ENSONIG00000001385;ENSONIG00000001414;ENSONIG00000001430;ENSONIG00000001545;ENSONIG00000001551;ENSONIG00000001600;ENSONIG00000001850;ENSONIG00000002876;ENSONIG00000003273;ENSONIG00000003304;ENSONIG00000003316;ENSONIG00000003497;ENSONIG00000003669;…
AI4 vs EI4
MAPK signaling pathway	ko04010	60	ENSONIG00000000467;ENSONIG00000000892;ENSONIG00000001001;ENSONIG00000001166;ENSONIG00000001551;ENSONIG00000002689;ENSONIG00000002734;ENSONIG00000002876;ENSONIG00000003001;ENSONIG00000003273;ENSONIG00000003304;ENSONIG00000003675;ENSONIG00000004352;ENSONIG00000004519;ENSONIG00000005157;ENSONIG00000005329;ENSONIG00000005587;ENSONIG00000005656;ENSONIG00000005880;ENSONIG00000006040;ENSONIG00000007023;…
AI8 vs EI8
MAPK signaling pathway	ko04010	130	ENSONIG00000000520;ENSONIG00000000728;ENSONIG00000000927;ENSONIG00000001001;ENSONIG00000001116;ENSONIG00000001166;ENSONIG00000001297;ENSONIG00000001430;ENSONIG00000001551;ENSONIG00000001600;ENSONIG00000002481;ENSONIG00000002677;ENSONIG00000002689;ENSONIG00000002736;ENSONIG00000002876;ENSONIG00000003001;ENSONIG00000003273;ENSONIG00000003304;ENSONIG00000003669;ENSONIG00000003805;ENSONIG00000003995;…
AI8 vs FI8
MAPK signaling pathway	ko04010	101	ENSONIG00000000467;ENSONIG00000000728;ENSONIG00000000927;ENSONIG00000001001;ENSONIG00000001116;ENSONIG00000001297;ENSONIG00000001430;ENSONIG00000001600;ENSONIG00000002096;ENSONIG00000002250;ENSONIG00000003273;ENSONIG00000003497;ENSONIG00000003669;ENSONIG00000003675;ENSONIG00000003745;ENSONIG00000004349;ENSONIG00000004812;ENSONIG00000005001;ENSONIG00000005157;ENSONIG00000005187;ENSONIG00000005579;…
BI8 vs DI8
MAPK signaling pathway	ko04010	67	ENSONIG00000001166;ENSONIG00000001266;ENSONIG00000001385;ENSONIG00000001430;ENSONIG00000001545;ENSONIG00000001850;ENSONIG00000002096;ENSONIG00000003734;ENSONIG00000005001;ENSONIG00000005157;ENSONIG00000005187;ENSONIG00000005329;ENSONIG00000005579;ENSONIG00000005880;ENSONIG00000006040;ENSONIG00000007306;ENSONIG00000007519;ENSONIG00000008549;ENSONIG00000008629;ENSONIG00000009201;ENSONIG00000009396;…
CI8 vs DI8
MAPK signaling pathway	ko04010	100	ENSONIG00000000467;ENSONIG00000000728;ENSONIG00000000863;ENSONIG00000000892;ENSONIG00000001001;ENSONIG00000001266;ENSONIG00000001297;ENSONIG00000001385;ENSONIG00000001430;ENSONIG00000001551;ENSONIG00000001850;ENSONIG00000002250;ENSONIG00000002689;ENSONIG00000003273;ENSONIG00000003304;ENSONIG00000003745;ENSONIG00000003820;ENSONIG00000004352;ENSONIG00000005329;ENSONIG00000005579;ENSONIG00000005582;…
CI4 vs FI4
MAPK signaling pathway	ko04010	79	ENSONIG00000000520;ENSONIG00000000728;ENSONIG00000000863;ENSONIG00000000892;ENSONIG00000001001;ENSONIG00000001116;ENSONIG00000002096;ENSONIG00000002736;ENSONIG00000003805;ENSONIG00000004352;ENSONIG00000004812;ENSONIG00000005157;ENSONIG00000005187;ENSONIG00000005579;ENSONIG00000005582;ENSONIG00000005880;ENSONIG00000007590;ENSONIG00000008549;ENSONIG00000008569;ENSONIG00000008622;ENSONIG00000008629;…
CI8 vs FI8
MAPK signaling pathway	ko04010	61	ENSONIG00000001166;ENSONIG00000001414;ENSONIG00000001545;ENSONIG00000002096;ENSONIG00000002876;ENSONIG00000003669;ENSONIG00000003675;ENSONIG00000003745;ENSONIG00000003820;ENSONIG00000004349;ENSONIG00000005656;ENSONIG00000005831;ENSONIG00000006161;ENSONIG00000007023;ENSONIG00000007306;ENSONIG00000008343;ENSONIG00000008549;ENSONIG00000008674;ENSONIG00000009358;ENSONIG00000009797;ENSONIG00000010086;…
EI4 vs FI4
MAPK signaling pathway	ko04010	97	ENSONIG00000000520;ENSONIG00000001001;ENSONIG00000001166;ENSONIG00000001551;ENSONIG00000002736;ENSONIG00000002876;ENSONIG00000003273;ENSONIG00000003304;ENSONIG00000003669;ENSONIG00000003805;ENSONIG00000004519;ENSONIG00000004759;ENSONIG00000004812;ENSONIG00000005157;ENSONIG00000005187;ENSONIG00000005329;ENSONIG00000005362;ENSONIG00000005582;ENSONIG00000005880;ENSONIG00000006040;ENSONIG00000006161;…
BI2 vs BI4
Phagosome	ko04145	59	ENSONIG00000000306;ENSONIG00000000936;ENSONIG00000000980;ENSONIG00000001987;ENSONIG00000002170;ENSONIG00000002770;ENSONIG00000003060;ENSONIG00000003145;ENSONIG00000003702;ENSONIG00000003904;ENSONIG00000004891;ENSONIG00000005069;ENSONIG00000005747;ENSONIG00000006060;ENSONIG00000006077;ENSONIG00000006116;ENSONIG00000006327;ENSONIG00000007664;ENSONIG00000008740;ENSONIG00000008894;ENSONIG00000009128;…
CI2 vs CI8
Phagosome	ko04145	57	ENSONIG00000000021;ENSONIG00000000090;ENSONIG00000001987;ENSONIG00000001996;ENSONIG00000002170;ENSONIG00000002770;ENSONIG00000003203;ENSONIG00000003904;ENSONIG00000004891;ENSONIG00000005043;ENSONIG00000005069;ENSONIG00000006060;ENSONIG00000006116;ENSONIG00000006325;ENSONIG00000006327;ENSONIG00000007074;ENSONIG00000007425;ENSONIG00000007445;ENSONIG00000007453;ENSONIG00000007664;ENSONIG00000008663;…
DI2 vs DI4
Phagosome	ko04145	59	ENSONIG00000000090;ENSONIG00000000936;ENSONIG00000000980;ENSONIG00000001179;ENSONIG00000001987;ENSONIG00000001996;ENSONIG00000002425;ENSONIG00000002471;ENSONIG00000003655;ENSONIG00000003904;ENSONIG00000004441;ENSONIG00000004902;ENSONIG00000006060;ENSONIG00000006325;ENSONIG00000006480;ENSONIG00000007074;ENSONIG00000007445;ENSONIG00000007449;ENSONIG00000007664;ENSONIG00000009129;ENSONIG00000009132;…
DI2 vs DI8
Phagosome	ko04145	78	ENSONIG00000000090;ENSONIG00000000936;ENSONIG00000000980;ENSONIG00000001179;ENSONIG00000001987;ENSONIG00000002066;ENSONIG00000003060;ENSONIG00000003148;ENSONIG00000003655;ENSONIG00000003902;ENSONIG00000003904;ENSONIG00000004319;ENSONIG00000004885;ENSONIG00000005153;ENSONIG00000005747;ENSONIG00000005905;ENSONIG00000006060;ENSONIG00000006480;ENSONIG00000007445;ENSONIG00000007449;ENSONIG00000007664;…
DI4 vs DI8
Phagosome	ko04145	61	ENSONIG00000000021;ENSONIG00000001987;ENSONIG00000001996;ENSONIG00000003060;ENSONIG00000003148;ENSONIG00000003902;ENSONIG00000004441;ENSONIG00000004730;ENSONIG00000005747;ENSONIG00000005924;ENSONIG00000006077;ENSONIG00000006480;ENSONIG00000007425;ENSONIG00000007453;ENSONIG00000007664;ENSONIG00000009182;ENSONIG00000009230;ENSONIG00000011465;ENSONIG00000012080;ENSONIG00000012919;ENSONIG00000013667;…
FI2 vs FI4
Phagosome	ko04145	80	ENSONIG00000000021;ENSONIG00000000090;ENSONIG00000000357;ENSONIG00000000980;ENSONIG00000001179;ENSONIG00000001987;ENSONIG00000002066;ENSONIG00000002558;ENSONIG00000002636;ENSONIG00000002770;ENSONIG00000003145;ENSONIG00000003203;ENSONIG00000003466;ENSONIG00000004319;ENSONIG00000004730;ENSONIG00000004891;ENSONIG00000005069;ENSONIG00000005654;ENSONIG00000005924;ENSONIG00000007449;ENSONIG00000007664;…
FI4 vs FI8
Phagosome	ko04145	66	ENSONIG00000000021;ENSONIG00000000090;ENSONIG00000000980;ENSONIG00000001179;ENSONIG00000001987;ENSONIG00000001996;ENSONIG00000002170;ENSONIG00000002558;ENSONIG00000002770;ENSONIG00000003145;ENSONIG00000003203;ENSONIG00000003466;ENSONIG00000003547;ENSONIG00000004319;ENSONIG00000004885;ENSONIG00000005153;ENSONIG00000005654;ENSONIG00000005924;ENSONIG00000007445;ENSONIG00000007664;ENSONIG00000009129;…
AI8 vs BI8
Phagosome	ko04145	87	ENSONIG00000000021;ENSONIG00000000357;ENSONIG00000000980;ENSONIG00000001179;ENSONIG00000001987;ENSONIG00000001996;ENSONIG00000002425;ENSONIG00000002471;ENSONIG00000002558;ENSONIG00000002636;ENSONIG00000003148;ENSONIG00000003648;ENSONIG00000003902;ENSONIG00000004885;ENSONIG00000005153;ENSONIG00000005654;ENSONIG00000005905;ENSONIG00000005924;ENSONIG00000006325;ENSONIG00000006327;ENSONIG00000006480;…
AI8 vs CI8
Phagosome	ko04145	132	ENSONIG00000000090;ENSONIG00000000357;ENSONIG00000000936;ENSONIG00000000980;ENSONIG00000001179;ENSONIG00000002425;ENSONIG00000002471;ENSONIG00000002558;ENSONIG00000002636;ENSONIG00000003060;ENSONIG00000003148;ENSONIG00000003203;ENSONIG00000003547;ENSONIG00000003648;ENSONIG00000003655;ENSONIG00000003702;ENSONIG00000003902;ENSONIG00000003904;ENSONIG00000004441;ENSONIG00000004694;ENSONIG00000004885;…
AI8 vs DI8
Phagosome	ko04145	113	ENSONIG00000000090;ENSONIG00000000357;ENSONIG00000000936;ENSONIG00000000980;ENSONIG00000001179;ENSONIG00000001987;ENSONIG00000002425;ENSONIG00000002558;ENSONIG00000002636;ENSONIG00000003148;ENSONIG00000003303;ENSONIG00000003648;ENSONIG00000003655;ENSONIG00000003702;ENSONIG00000004441;ENSONIG00000004694;ENSONIG00000004730;ENSONIG00000006060;ENSONIG00000006077;ENSONIG00000006116;ENSONIG00000006325;…
AI8 vs EI8
Phagosome	ko04145	138	ENSONIG00000000021;ENSONIG00000000090;ENSONIG00000000306;ENSONIG00000000357;ENSONIG00000000980;ENSONIG00000001179;ENSONIG00000001987;ENSONIG00000001996;ENSONIG00000002425;ENSONIG00000002471;ENSONIG00000002558;ENSONIG00000002636;ENSONIG00000002770;ENSONIG00000003060;ENSONIG00000003145;ENSONIG00000003148;ENSONIG00000003466;ENSONIG00000003648;ENSONIG00000003655;ENSONIG00000003902;ENSONIG00000003904;…
AI4 vs FI4
Phagosome	ko04145	51	ENSONIG00000000936;ENSONIG00000003145;ENSONIG00000003466;ENSONIG00000003904;ENSONIG00000004441;ENSONIG00000004885;ENSONIG00000004891;ENSONIG00000005924;ENSONIG00000006060;ENSONIG00000006077;ENSONIG00000007074;ENSONIG00000007445;ENSONIG00000007449;ENSONIG00000008663;ENSONIG00000009128;ENSONIG00000009132;ENSONIG00000009144;ENSONIG00000009176;ENSONIG00000009805;ENSONIG00000009820;ENSONIG00000010744;…
AI8 vs FI8
Phagosome	ko04145	117	ENSONIG00000000090;ENSONIG00000000357;ENSONIG00000000980;ENSONIG00000001179;ENSONIG00000001987;ENSONIG00000001996;ENSONIG00000002170;ENSONIG00000002425;ENSONIG00000002558;ENSONIG00000002636;ENSONIG00000002770;ENSONIG00000003060;ENSONIG00000003145;ENSONIG00000003148;ENSONIG00000003648;ENSONIG00000003655;ENSONIG00000003902;ENSONIG00000003904;ENSONIG00000004694;ENSONIG00000004902;ENSONIG00000005043;…
BI8 vs DI8
Phagosome	ko04145	63	ENSONIG00000000021;ENSONIG00000001987;ENSONIG00000002170;ENSONIG00000003148;ENSONIG00000003303;ENSONIG00000003902;ENSONIG00000004319;ENSONIG00000004885;ENSONIG00000005153;ENSONIG00000005654;ENSONIG00000005924;ENSONIG00000006116;ENSONIG00000006325;ENSONIG00000006327;ENSONIG00000007664;ENSONIG00000009129;ENSONIG00000012080;ENSONIG00000012502;ENSONIG00000012919;ENSONIG00000012936;ENSONIG00000013387;…
CI4 vs DI4
Phagosome	ko04145	51	ENSONIG00000000021;ENSONIG00000000306;ENSONIG00000001987;ENSONIG00000002425;ENSONIG00000002636;ENSONIG00000003145;ENSONIG00000003148;ENSONIG00000004319;ENSONIG00000004730;ENSONIG00000004885;ENSONIG00000005654;ENSONIG00000005924;ENSONIG00000006116;ENSONIG00000007664;ENSONIG00000008663;ENSONIG00000009128;ENSONIG00000009132;ENSONIG00000009176;ENSONIG00000009182;ENSONIG00000009194;ENSONIG00000009230;…
CI8 vs DI8
Phagosome	ko04145	69	ENSONIG00000000306;ENSONIG00000001987;ENSONIG00000002170;ENSONIG00000003060;ENSONIG00000003203;ENSONIG00000003547;ENSONIG00000003655;ENSONIG00000004730;ENSONIG00000005654;ENSONIG00000005747;ENSONIG00000005905;ENSONIG00000006116;ENSONIG00000006480;ENSONIG00000007425;ENSONIG00000007445;ENSONIG00000007449;ENSONIG00000007453;ENSONIG00000007664;ENSONIG00000009132;ENSONIG00000009179;ENSONIG00000009182;…
CI4 vs FI4
Phagosome	ko04145	67	ENSONIG00000000021;ENSONIG00000000357;ENSONIG00000001987;ENSONIG00000002636;ENSONIG00000003145;ENSONIG00000003203;ENSONIG00000003466;ENSONIG00000004319;ENSONIG00000004730;ENSONIG00000004885;ENSONIG00000004891;ENSONIG00000005153;ENSONIG00000005654;ENSONIG00000005924;ENSONIG00000006077;ENSONIG00000006116;ENSONIG00000006480;ENSONIG00000006935;ENSONIG00000007449;ENSONIG00000007664;ENSONIG00000008663;…
CI8 vs FI8
Phagosome	ko04145	56	ENSONIG00000000357;ENSONIG00000000980;ENSONIG00000001179;ENSONIG00000001987;ENSONIG00000001996;ENSONIG00000002170;ENSONIG00000002471;ENSONIG00000002558;ENSONIG00000002636;ENSONIG00000003145;ENSONIG00000003203;ENSONIG00000003547;ENSONIG00000004885;ENSONIG00000005043;ENSONIG00000005153;ENSONIG00000005654;ENSONIG00000005747;ENSONIG00000006077;ENSONIG00000007445;ENSONIG00000007664;ENSONIG00000009129;…
EI4 vs FI4
Phagosome	ko04145	73	ENSONIG00000000021;ENSONIG00000000090;ENSONIG00000000306;ENSONIG00000000357;ENSONIG00000001987;ENSONIG00000002558;ENSONIG00000003145;ENSONIG00000003466;ENSONIG00000003655;ENSONIG00000004885;ENSONIG00000004891;ENSONIG00000005924;ENSONIG00000006077;ENSONIG00000006935;ENSONIG00000008663;ENSONIG00000009128;ENSONIG00000009144;ENSONIG00000009176;ENSONIG00000009194;ENSONIG00000009820;ENSONIG00000010744;…
BI2 vs BI4
Regulation of actin cytoskeleton	ko04810	65	ENSONIG00000000005;ENSONIG00000000932;ENSONIG00000000980;ENSONIG00000001356;ENSONIG00000001410;ENSONIG00000001433;ENSONIG00000001435;ENSONIG00000001468;ENSONIG00000001749;ENSONIG00000002190;ENSONIG00000002576;ENSONIG00000003001;ENSONIG00000003145;ENSONIG00000003217;ENSONIG00000003273;ENSONIG00000003317;ENSONIG00000003702;ENSONIG00000004372;ENSONIG00000005208;ENSONIG00000005402;ENSONIG00000005452;…
BI2 vs BI8
Regulation of actin cytoskeleton	ko04810	60	ENSONIG00000000932;ENSONIG00000000980;ENSONIG00000001356;ENSONIG00000001410;ENSONIG00000001433;ENSONIG00000001468;ENSONIG00000001749;ENSONIG00000002190;ENSONIG00000002576;ENSONIG00000003001;ENSONIG00000003273;ENSONIG00000003317;ENSONIG00000003669;ENSONIG00000003702;ENSONIG00000004372;ENSONIG00000004374;ENSONIG00000005208;ENSONIG00000005452;ENSONIG00000005613;ENSONIG00000005664;ENSONIG00000005779;…
CI2 vs CI8
Regulation of actin cytoskeleton	ko04810	57	ENSONIG00000000005;ENSONIG00000001203;ENSONIG00000001385;ENSONIG00000001410;ENSONIG00000001435;ENSONIG00000001749;ENSONIG00000002190;ENSONIG00000002344;ENSONIG00000002576;ENSONIG00000003001;ENSONIG00000003222;ENSONIG00000003336;ENSONIG00000003669;ENSONIG00000004008;ENSONIG00000004066;ENSONIG00000004372;ENSONIG00000004693;ENSONIG00000004736;ENSONIG00000005208;ENSONIG00000005402;ENSONIG00000005452;…
CI4 vs CI8
Regulation of actin cytoskeleton	ko04810	68	ENSONIG00000000005;ENSONIG00000000343;ENSONIG00000000467;ENSONIG00000001316;ENSONIG00000001430;ENSONIG00000001433;ENSONIG00000001435;ENSONIG00000001749;ENSONIG00000002236;ENSONIG00000002344;ENSONIG00000003148;ENSONIG00000003286;ENSONIG00000003336;ENSONIG00000003669;ENSONIG00000004008;ENSONIG00000004066;ENSONIG00000004736;ENSONIG00000004973;ENSONIG00000005230;ENSONIG00000005402;ENSONIG00000005452;…
DI2 vs DI4
Regulation of actin cytoskeleton	ko04810	69	ENSONIG00000000226;ENSONIG00000000427;ENSONIG00000000467;ENSONIG00000000932;ENSONIG00000000980;ENSONIG00000001410;ENSONIG00000001414;ENSONIG00000001430;ENSONIG00000001605;ENSONIG00000002190;ENSONIG00000002388;ENSONIG00000002501;ENSONIG00000002815;ENSONIG00000003217;ENSONIG00000003336;ENSONIG00000003785;ENSONIG00000004448;ENSONIG00000004693;ENSONIG00000004736;ENSONIG00000004973;ENSONIG00000005452;…
DI2 vs DI8
Regulation of actin cytoskeleton	ko04810	77	ENSONIG00000000226;ENSONIG00000000980;ENSONIG00000001316;ENSONIG00000001410;ENSONIG00000001414;ENSONIG00000001468;ENSONIG00000002190;ENSONIG00000002501;ENSONIG00000002576;ENSONIG00000002815;ENSONIG00000003095;ENSONIG00000003148;ENSONIG00000003336;ENSONIG00000003785;ENSONIG00000004372;ENSONIG00000004374;ENSONIG00000004448;ENSONIG00000004693;ENSONIG00000004736;ENSONIG00000005157;ENSONIG00000005230;…
DI4 vs DI8
Regulation of actin cytoskeleton	ko04810	60	ENSONIG00000000427;ENSONIG00000000467;ENSONIG00000001356;ENSONIG00000001385;ENSONIG00000001430;ENSONIG00000002576;ENSONIG00000003148;ENSONIG00000003785;ENSONIG00000004372;ENSONIG00000004374;ENSONIG00000004736;ENSONIG00000005452;ENSONIG00000006226;ENSONIG00000006838;ENSONIG00000007572;ENSONIG00000007751;ENSONIG00000007924;ENSONIG00000007965;ENSONIG00000007974;ENSONIG00000008379;ENSONIG00000009645;…
EI2 vs EI4
Regulation of actin cytoskeleton	ko04810	52	ENSONIG00000000226;ENSONIG00000000715;ENSONIG00000000726;ENSONIG00000001749;ENSONIG00000002344;ENSONIG00000003213;ENSONIG00000003217;ENSONIG00000003222;ENSONIG00000003273;ENSONIG00000003702;ENSONIG00000004008;ENSONIG00000004693;ENSONIG00000005157;ENSONIG00000005208;ENSONIG00000005232;ENSONIG00000005402;ENSONIG00000005664;ENSONIG00000005779;ENSONIG00000006005;ENSONIG00000007974;ENSONIG00000008965;…
FI2 vs FI4
Regulation of actin cytoskeleton	ko04810	93	ENSONIG00000000427;ENSONIG00000000932;ENSONIG00000000980;ENSONIG00000001203;ENSONIG00000001356;ENSONIG00000001433;ENSONIG00000001605;ENSONIG00000001749;ENSONIG00000002236;ENSONIG00000002344;ENSONIG00000002388;ENSONIG00000002576;ENSONIG00000003095;ENSONIG00000003145;ENSONIG00000003213;ENSONIG00000003286;ENSONIG00000003317;ENSONIG00000003336;ENSONIG00000003669;ENSONIG00000004372;ENSONIG00000004374;…
FI4 vs FI8
Regulation of actin cytoskeleton	ko04810	74	ENSONIG00000000005;ENSONIG00000000427;ENSONIG00000000932;ENSONIG00000000980;ENSONIG00000001203;ENSONIG00000001356;ENSONIG00000001410;ENSONIG00000001430;ENSONIG00000001433;ENSONIG00000001605;ENSONIG00000001749;ENSONIG00000002236;ENSONIG00000002344;ENSONIG00000002388;ENSONIG00000003145;ENSONIG00000003213;ENSONIG00000003317;ENSONIG00000003336;ENSONIG00000003669;ENSONIG00000004372;ENSONIG00000004374;…
AI4 vs BI4
Regulation of actin cytoskeleton	ko04810	64	ENSONIG00000000005;ENSONIG00000000226;ENSONIG00000000467;ENSONIG00000000980;ENSONIG00000001414;ENSONIG00000001433;ENSONIG00000001435;ENSONIG00000001749;ENSONIG00000002190;ENSONIG00000002388;ENSONIG00000003001;ENSONIG00000003145;ENSONIG00000003217;ENSONIG00000003243;ENSONIG00000003336;ENSONIG00000004008;ENSONIG00000004066;ENSONIG00000004448;ENSONIG00000004736;ENSONIG00000004878;ENSONIG00000004973;…
AI8 vs BI8
Regulation of actin cytoskeleton	ko04810	65	ENSONIG00000000427;ENSONIG00000000467;ENSONIG00000000980;ENSONIG00000001203;ENSONIG00000001410;ENSONIG00000001433;ENSONIG00000001749;ENSONIG00000002388;ENSONIG00000002815;ENSONIG00000003148;ENSONIG00000003213;ENSONIG00000003222;ENSONIG00000003336;ENSONIG00000004008;ENSONIG00000004374;ENSONIG00000004736;ENSONIG00000005232;ENSONIG00000005613;ENSONIG00000005664;ENSONIG00000006882;ENSONIG00000006990;…
AI8 vs CI8
Regulation of actin cytoskeleton	ko04810	146	ENSONIG00000000226;ENSONIG00000000427;ENSONIG00000000467;ENSONIG00000000932;ENSONIG00000000980;ENSONIG00000001203;ENSONIG00000001356;ENSONIG00000001410;ENSONIG00000001430;ENSONIG00000001435;ENSONIG00000002190;ENSONIG00000002344;ENSONIG00000002388;ENSONIG00000002501;ENSONIG00000002576;ENSONIG00000003095;ENSONIG00000003148;ENSONIG00000003217;ENSONIG00000003222;ENSONIG00000003273;ENSONIG00000003317;…
AI8 vs DI8
Regulation of actin cytoskeleton	ko04810	132	ENSONIG00000000226;ENSONIG00000000467;ENSONIG00000000980;ENSONIG00000001203;ENSONIG00000001356;ENSONIG00000001385;ENSONIG00000001414;ENSONIG00000001430;ENSONIG00000001433;ENSONIG00000001605;ENSONIG00000002190;ENSONIG00000002344;ENSONIG00000002576;ENSONIG00000003148;ENSONIG00000003217;ENSONIG00000003222;ENSONIG00000003273;ENSONIG00000003286;ENSONIG00000003317;ENSONIG00000003669;ENSONIG00000003702;…
AI4 vs EI4
Regulation of actin cytoskeleton	ko04810	54	ENSONIG00000000467;ENSONIG00000000980;ENSONIG00000001203;ENSONIG00000001410;ENSONIG00000002190;ENSONIG00000002344;ENSONIG00000003001;ENSONIG00000003145;ENSONIG00000003273;ENSONIG00000003336;ENSONIG00000004008;ENSONIG00000004374;ENSONIG00000004736;ENSONIG00000004878;ENSONIG00000005157;ENSONIG00000005208;ENSONIG00000005232;ENSONIG00000005402;ENSONIG00000005567;ENSONIG00000005664;ENSONIG00000006005;…
AI8 vs EI8
Regulation of actin cytoskeleton	ko04810	134	ENSONIG00000000005;ENSONIG00000000226;ENSONIG00000000932;ENSONIG00000000980;ENSONIG00000001203;ENSONIG00000001356;ENSONIG00000001410;ENSONIG00000001430;ENSONIG00000001468;ENSONIG00000001749;ENSONIG00000002190;ENSONIG00000002344;ENSONIG00000003001;ENSONIG00000003095;ENSONIG00000003145;ENSONIG00000003148;ENSONIG00000003217;ENSONIG00000003222;ENSONIG00000003273;ENSONIG00000003317;ENSONIG00000003336;…
AI4 vs FI4
Regulation of actin cytoskeleton	ko04810	54	ENSONIG00000000005;ENSONIG00000000226;ENSONIG00000000427;ENSONIG00000000467;ENSONIG00000001410;ENSONIG00000001433;ENSONIG00000001749;ENSONIG00000002236;ENSONIG00000003001;ENSONIG00000003145;ENSONIG00000003217;ENSONIG00000003243;ENSONIG00000003336;ENSONIG00000004008;ENSONIG00000004448;ENSONIG00000004973;ENSONIG00000005208;ENSONIG00000005232;ENSONIG00000006005;ENSONIG00000007858;ENSONIG00000008569;…
AI8 vs FI8
Regulation of actin cytoskeleton	ko04810	112	ENSONIG00000000005;ENSONIG00000000226;ENSONIG00000000427;ENSONIG00000000467;ENSONIG00000000932;ENSONIG00000000980;ENSONIG00000001203;ENSONIG00000001356;ENSONIG00000001430;ENSONIG00000001433;ENSONIG00000001749;ENSONIG00000002190;ENSONIG00000002344;ENSONIG00000002388;ENSONIG00000002501;ENSONIG00000003145;ENSONIG00000003148;ENSONIG00000003213;ENSONIG00000003217;ENSONIG00000003273;ENSONIG00000003317;…
BI4 vs DI4
Regulation of actin cytoskeleton	ko04810	62	ENSONIG00000000005;ENSONIG00000000467;ENSONIG00000001203;ENSONIG00000001430;ENSONIG00000001433;ENSONIG00000001435;ENSONIG00000001605;ENSONIG00000001749;ENSONIG00000002388;ENSONIG00000003148;ENSONIG00000003317;ENSONIG00000003336;ENSONIG00000004008;ENSONIG00000004374;ENSONIG00000004693;ENSONIG00000004736;ENSONIG00000004973;ENSONIG00000005452;ENSONIG00000005613;ENSONIG00000006005;ENSONIG00000006226;…
BI8 vs DI8
Regulation of actin cytoskeleton	ko04810	57	ENSONIG00000001203;ENSONIG00000001316;ENSONIG00000001356;ENSONIG00000001385;ENSONIG00000001430;ENSONIG00000001433;ENSONIG00000002344;ENSONIG00000002576;ENSONIG00000003148;ENSONIG00000003286;ENSONIG00000003317;ENSONIG00000003336;ENSONIG00000003734;ENSONIG00000004736;ENSONIG00000005157;ENSONIG00000005230;ENSONIG00000005232;ENSONIG00000005567;ENSONIG00000005613;ENSONIG00000005995;ENSONIG00000006005;…
CI8 vs DI8
Regulation of actin cytoskeleton	ko04810	78	ENSONIG00000000467;ENSONIG00000001203;ENSONIG00000001316;ENSONIG00000001385;ENSONIG00000001410;ENSONIG00000001430;ENSONIG00000001433;ENSONIG00000001435;ENSONIG00000002236;ENSONIG00000002344;ENSONIG00000002388;ENSONIG00000003222;ENSONIG00000003273;ENSONIG00000003286;ENSONIG00000003336;ENSONIG00000004008;ENSONIG00000004066;ENSONIG00000004973;ENSONIG00000005230;ENSONIG00000005402;ENSONIG00000005664;…
CI4 vs FI4
Regulation of actin cytoskeleton	ko04810	68	ENSONIG00000000343;ENSONIG00000000427;ENSONIG00000001316;ENSONIG00000001410;ENSONIG00000001433;ENSONIG00000001749;ENSONIG00000002236;ENSONIG00000002576;ENSONIG00000003145;ENSONIG00000003286;ENSONIG00000003336;ENSONIG00000004372;ENSONIG00000004693;ENSONIG00000004736;ENSONIG00000004812;ENSONIG00000005157;ENSONIG00000005402;ENSONIG00000005664;ENSONIG00000006005;ENSONIG00000006115;ENSONIG00000006226;…
CI8 vs FI8
Regulation of actin cytoskeleton	ko04810	59	ENSONIG00000000005;ENSONIG00000000226;ENSONIG00000000980;ENSONIG00000001203;ENSONIG00000001316;ENSONIG00000001410;ENSONIG00000001414;ENSONIG00000001749;ENSONIG00000002236;ENSONIG00000003145;ENSONIG00000003213;ENSONIG00000003222;ENSONIG00000003336;ENSONIG00000003669;ENSONIG00000004008;ENSONIG00000004374;ENSONIG00000004693;ENSONIG00000005208;ENSONIG00000005452;ENSONIG00000005664;ENSONIG00000006005;…
EI4 vs FI4
Regulation of actin cytoskeleton	ko04810	85	ENSONIG00000000005;ENSONIG00000000427;ENSONIG00000000715;ENSONIG00000001203;ENSONIG00000001356;ENSONIG00000001433;ENSONIG00000001749;ENSONIG00000002236;ENSONIG00000002344;ENSONIG00000003145;ENSONIG00000003273;ENSONIG00000003286;ENSONIG00000003317;ENSONIG00000003669;ENSONIG00000004372;ENSONIG00000004374;ENSONIG00000004736;ENSONIG00000004812;ENSONIG00000005157;ENSONIG00000005230;ENSONIG00000005402;…

## Sheet: diff_pathway.gene
comparison group	KEGG pathway	pathway ID	hits	DEGs
BI2 vs BI4	Endocytosis	ko04144	70	ENSONIG00000000208;ENSONIG00000000693;ENSONIG00000000932;ENSONIG00000001932;ENSONIG00000002015;ENSONIG00000002281;ENSONIG00000002317;ENSONIG00000002960;ENSONIG00000003001;ENSONIG00000003217;ENSONIG00000004051;ENSONIG00000004109;ENSONIG00000004453;ENSONIG00000004572;ENSONIG00000004576;ENSONIG00000004684;ENSONIG00000004759;ENSONIG00000004769;ENSONIG00000004822;ENSONIG00000005069;ENSONIG00000005755;…
BI2 vs BI8	Endocytosis	ko04144	52	ENSONIG00000000208;ENSONIG00000000693;ENSONIG00000000843;ENSONIG00000000932;ENSONIG00000001932;ENSONIG00000002281;ENSONIG00000003001;ENSONIG00000004051;ENSONIG00000004109;ENSONIG00000004215;ENSONIG00000004453;ENSONIG00000004572;ENSONIG00000004576;ENSONIG00000004759;ENSONIG00000004769;ENSONIG00000004822;ENSONIG00000005069;ENSONIG00000006169;ENSONIG00000007697;ENSONIG00000009189;ENSONIG00000009484;…
CI2 vs CI8	Endocytosis	ko04144	84	ENSONIG00000000208;ENSONIG00000000693;ENSONIG00000001932;ENSONIG00000001990;ENSONIG00000001996;ENSONIG00000002015;ENSONIG00000002281;ENSONIG00000002317;ENSONIG00000002802;ENSONIG00000002960;ENSONIG00000003001;ENSONIG00000003259;ENSONIG00000003489;ENSONIG00000003679;ENSONIG00000003901;ENSONIG00000004008;ENSONIG00000004051;ENSONIG00000004410;ENSONIG00000004453;ENSONIG00000004572;ENSONIG00000004576;…
CI4 vs CI8	Endocytosis	ko04144	88	ENSONIG00000000073;ENSONIG00000000208;ENSONIG00000000693;ENSONIG00000001164;ENSONIG00000001628;ENSONIG00000001933;ENSONIG00000001990;ENSONIG00000002317;ENSONIG00000002544;ENSONIG00000002772;ENSONIG00000002802;ENSONIG00000002855;ENSONIG00000003259;ENSONIG00000003418;ENSONIG00000003489;ENSONIG00000003589;ENSONIG00000003591;ENSONIG00000004008;ENSONIG00000004051;ENSONIG00000004151;ENSONIG00000005597;…
DI2 vs DI4	Endocytosis	ko04144	116	ENSONIG00000000073;ENSONIG00000000111;ENSONIG00000000208;ENSONIG00000000693;ENSONIG00000000932;ENSONIG00000001164;ENSONIG00000001625;ENSONIG00000001628;ENSONIG00000001933;ENSONIG00000001996;ENSONIG00000002015;ENSONIG00000002346;ENSONIG00000002425;ENSONIG00000002587;ENSONIG00000002802;ENSONIG00000002981;ENSONIG00000003217;ENSONIG00000003259;ENSONIG00000003418;ENSONIG00000003489;ENSONIG00000003589;…
DI2 vs DI8	Endocytosis	ko04144	108	ENSONIG00000000111;ENSONIG00000000208;ENSONIG00000000843;ENSONIG00000001932;ENSONIG00000002015;ENSONIG00000002281;ENSONIG00000002346;ENSONIG00000002544;ENSONIG00000002657;ENSONIG00000002802;ENSONIG00000002981;ENSONIG00000003589;ENSONIG00000003679;ENSONIG00000003785;ENSONIG00000004051;ENSONIG00000004109;ENSONIG00000004215;ENSONIG00000004572;ENSONIG00000004576;ENSONIG00000004759;ENSONIG00000004822;…
DI4 vs DI8	Endocytosis	ko04144	77	ENSONIG00000000073;ENSONIG00000001625;ENSONIG00000001932;ENSONIG00000001990;ENSONIG00000001996;ENSONIG00000002544;ENSONIG00000002772;ENSONIG00000003418;ENSONIG00000003489;ENSONIG00000003589;ENSONIG00000003668;ENSONIG00000003785;ENSONIG00000004051;ENSONIG00000004410;ENSONIG00000004572;ENSONIG00000005419;ENSONIG00000006212;ENSONIG00000006226;ENSONIG00000006480;ENSONIG00000006488;ENSONIG00000007697;…
FI2 vs FI4	Endocytosis	ko04144	104	ENSONIG00000000693;ENSONIG00000000843;ENSONIG00000000932;ENSONIG00000001625;ENSONIG00000002281;ENSONIG00000002317;ENSONIG00000002346;ENSONIG00000002587;ENSONIG00000002657;ENSONIG00000002981;ENSONIG00000003213;ENSONIG00000003259;ENSONIG00000003418;ENSONIG00000003489;ENSONIG00000003591;ENSONIG00000003898;ENSONIG00000005069;ENSONIG00000005401;ENSONIG00000005744;ENSONIG00000005755;ENSONIG00000006024;…
FI4 vs FI8	Endocytosis	ko04144	91	ENSONIG00000000111;ENSONIG00000000693;ENSONIG00000000843;ENSONIG00000000932;ENSONIG00000001313;ENSONIG00000001625;ENSONIG00000001996;ENSONIG00000002317;ENSONIG00000002346;ENSONIG00000002587;ENSONIG00000002855;ENSONIG00000002981;ENSONIG00000003213;ENSONIG00000003259;ENSONIG00000003418;ENSONIG00000003489;ENSONIG00000003547;ENSONIG00000003591;ENSONIG00000003898;ENSONIG00000004572;ENSONIG00000004759;…
AI4 vs BI4	Endocytosis	ko04144	72	ENSONIG00000000208;ENSONIG00000000693;ENSONIG00000001313;ENSONIG00000001990;ENSONIG00000002281;ENSONIG00000002734;ENSONIG00000002802;ENSONIG00000002961;ENSONIG00000002981;ENSONIG00000003001;ENSONIG00000003217;ENSONIG00000003489;ENSONIG00000003493;ENSONIG00000003547;ENSONIG00000004008;ENSONIG00000004453;ENSONIG00000004684;ENSONIG00000004822;ENSONIG00000005557;ENSONIG00000005597;ENSONIG00000006169;…
AI8 vs BI8	Endocytosis	ko04144	89	ENSONIG00000000054;ENSONIG00000000073;ENSONIG00000000843;ENSONIG00000001164;ENSONIG00000001628;ENSONIG00000001996;ENSONIG00000002092;ENSONIG00000002317;ENSONIG00000002425;ENSONIG00000002544;ENSONIG00000003213;ENSONIG00000003489;ENSONIG00000003493;ENSONIG00000003589;ENSONIG00000003591;ENSONIG00000003679;ENSONIG00000004008;ENSONIG00000004151;ENSONIG00000004453;ENSONIG00000004676;ENSONIG00000005401;…
AI8 vs CI8	Endocytosis	ko04144	192	ENSONIG00000000073;ENSONIG00000000111;ENSONIG00000000208;ENSONIG00000000932;ENSONIG00000001164;ENSONIG00000001625;ENSONIG00000001628;ENSONIG00000001933;ENSONIG00000002317;ENSONIG00000002425;ENSONIG00000002544;ENSONIG00000002587;ENSONIG00000002657;ENSONIG00000002772;ENSONIG00000002802;ENSONIG00000002855;ENSONIG00000002960;ENSONIG00000002961;ENSONIG00000003217;ENSONIG00000003259;ENSONIG00000003418;…
AI8 vs DI8	Endocytosis	ko04144	171	ENSONIG00000000073;ENSONIG00000000111;ENSONIG00000000208;ENSONIG00000000843;ENSONIG00000001164;ENSONIG00000001313;ENSONIG00000001625;ENSONIG00000002317;ENSONIG00000002425;ENSONIG00000002587;ENSONIG00000002657;ENSONIG00000002802;ENSONIG00000002855;ENSONIG00000002960;ENSONIG00000002961;ENSONIG00000003217;ENSONIG00000003259;ENSONIG00000003489;ENSONIG00000003493;ENSONIG00000003589;ENSONIG00000003591;…
AI4 vs EI4	Endocytosis	ko04144	72	ENSONIG00000000111;ENSONIG00000000693;ENSONIG00000001164;ENSONIG00000001625;ENSONIG00000002544;ENSONIG00000002587;ENSONIG00000002734;ENSONIG00000002772;ENSONIG00000002802;ENSONIG00000002960;ENSONIG00000002981;ENSONIG00000003001;ENSONIG00000003668;ENSONIG00000003898;ENSONIG00000004008;ENSONIG00000004215;ENSONIG00000006169;ENSONIG00000006212;ENSONIG00000006441;ENSONIG00000006876;ENSONIG00000007156;…
AI8 vs EI8	Endocytosis	ko04144	182	ENSONIG00000000073;ENSONIG00000000111;ENSONIG00000000208;ENSONIG00000000932;ENSONIG00000001164;ENSONIG00000001313;ENSONIG00000001625;ENSONIG00000001628;ENSONIG00000001932;ENSONIG00000001996;ENSONIG00000002015;ENSONIG00000002281;ENSONIG00000002317;ENSONIG00000002425;ENSONIG00000002544;ENSONIG00000002587;ENSONIG00000002657;ENSONIG00000002772;ENSONIG00000002960;ENSONIG00000002961;ENSONIG00000002981;…
AI4 vs FI4	Endocytosis	ko04144	59	ENSONIG00000000054;ENSONIG00000000208;ENSONIG00000000693;ENSONIG00000000843;ENSONIG00000001932;ENSONIG00000001990;ENSONIG00000002317;ENSONIG00000002346;ENSONIG00000002734;ENSONIG00000002802;ENSONIG00000002981;ENSONIG00000003001;ENSONIG00000003217;ENSONIG00000003259;ENSONIG00000004008;ENSONIG00000004151;ENSONIG00000004572;ENSONIG00000004822;ENSONIG00000005557;ENSONIG00000006169;ENSONIG00000006212;…
AI8 vs FI8	Endocytosis	ko04144	142	ENSONIG00000000073;ENSONIG00000000111;ENSONIG00000000208;ENSONIG00000000932;ENSONIG00000001164;ENSONIG00000001625;ENSONIG00000001932;ENSONIG00000001996;ENSONIG00000002092;ENSONIG00000002317;ENSONIG00000002346;ENSONIG00000002425;ENSONIG00000002587;ENSONIG00000002657;ENSONIG00000002960;ENSONIG00000003213;ENSONIG00000003217;ENSONIG00000003418;ENSONIG00000003489;ENSONIG00000003493;ENSONIG00000003591;…
BI8 vs DI8	Endocytosis	ko04144	59	ENSONIG00000000843;ENSONIG00000001625;ENSONIG00000002092;ENSONIG00000002544;ENSONIG00000002587;ENSONIG00000002855;ENSONIG00000004215;ENSONIG00000004453;ENSONIG00000004572;ENSONIG00000005401;ENSONIG00000005493;ENSONIG00000005744;ENSONIG00000006488;ENSONIG00000007697;ENSONIG00000008529;ENSONIG00000008668;ENSONIG00000008789;ENSONIG00000009458;ENSONIG00000010145;ENSONIG00000010245;ENSONIG00000010278;…
CI8 vs DI8	Endocytosis	ko04144	92	ENSONIG00000000693;ENSONIG00000000843;ENSONIG00000001164;ENSONIG00000001628;ENSONIG00000002960;ENSONIG00000003259;ENSONIG00000003418;ENSONIG00000003547;ENSONIG00000003589;ENSONIG00000003591;ENSONIG00000003898;ENSONIG00000004008;ENSONIG00000004109;ENSONIG00000004453;ENSONIG00000004572;ENSONIG00000005419;ENSONIG00000005493;ENSONIG00000005597;ENSONIG00000006122;ENSONIG00000006212;ENSONIG00000006441;…
CI4 vs FI4	Endocytosis	ko04144	96	ENSONIG00000000054;ENSONIG00000000693;ENSONIG00000000843;ENSONIG00000001625;ENSONIG00000001990;ENSONIG00000002015;ENSONIG00000002281;ENSONIG00000002317;ENSONIG00000002544;ENSONIG00000002802;ENSONIG00000002981;ENSONIG00000003259;ENSONIG00000003418;ENSONIG00000003493;ENSONIG00000003591;ENSONIG00000004151;ENSONIG00000004572;ENSONIG00000005401;ENSONIG00000005419;ENSONIG00000006024;ENSONIG00000006169;…
CI8 vs FI8	Endocytosis	ko04144	63	ENSONIG00000000111;ENSONIG00000000208;ENSONIG00000001990;ENSONIG00000001996;ENSONIG00000002092;ENSONIG00000002317;ENSONIG00000002346;ENSONIG00000002855;ENSONIG00000003213;ENSONIG00000003259;ENSONIG00000003489;ENSONIG00000003547;ENSONIG00000004008;ENSONIG00000004051;ENSONIG00000004410;ENSONIG00000004572;ENSONIG00000004822;ENSONIG00000006024;ENSONIG00000006169;ENSONIG00000006212;ENSONIG00000007697;…
EI4 vs FI4	Endocytosis	ko04144	102	ENSONIG00000000111;ENSONIG00000000208;ENSONIG00000000693;ENSONIG00000000843;ENSONIG00000001164;ENSONIG00000001625;ENSONIG00000002317;ENSONIG00000002346;ENSONIG00000002544;ENSONIG00000002587;ENSONIG00000002802;ENSONIG00000003259;ENSONIG00000003418;ENSONIG00000003591;ENSONIG00000003668;ENSONIG00000003898;ENSONIG00000004215;ENSONIG00000004572;ENSONIG00000004576;ENSONIG00000004759;ENSONIG00000005401;…
BI2 vs BI4	Herpes simplex infection	ko05168	58	ENSONIG00000000306;ENSONIG00000000645;ENSONIG00000000801;ENSONIG00000001178;ENSONIG00000001356;ENSONIG00000002689;ENSONIG00000002943;ENSONIG00000003838;ENSONIG00000003904;ENSONIG00000005069;ENSONIG00000005347;ENSONIG00000005759;ENSONIG00000005931;ENSONIG00000006116;ENSONIG00000006327;ENSONIG00000008451;ENSONIG00000009128;ENSONIG00000009132;ENSONIG00000009294;ENSONIG00000010172;ENSONIG00000010994;…
CI2 vs CI8	Herpes simplex infection	ko05168	80	ENSONIG00000000447;ENSONIG00000000801;ENSONIG00000001178;ENSONIG00000001360;ENSONIG00000002689;ENSONIG00000003838;ENSONIG00000003904;ENSONIG00000004349;ENSONIG00000005069;ENSONIG00000005180;ENSONIG00000005347;ENSONIG00000005931;ENSONIG00000006116;ENSONIG00000006325;ENSONIG00000006327;ENSONIG00000007074;ENSONIG00000007425;ENSONIG00000007445;ENSONIG00000007453;ENSONIG00000007937;ENSONIG00000008451;…
CI4 vs CI8	Herpes simplex infection	ko05168	63	ENSONIG00000000801;ENSONIG00000001925;ENSONIG00000002876;ENSONIG00000003143;ENSONIG00000003838;ENSONIG00000003957;ENSONIG00000004349;ENSONIG00000005180;ENSONIG00000006116;ENSONIG00000007445;ENSONIG00000007449;ENSONIG00000008451;ENSONIG00000008628;ENSONIG00000009163;ENSONIG00000009171;ENSONIG00000009231;ENSONIG00000009248;ENSONIG00000009293;ENSONIG00000009562;ENSONIG00000009815;ENSONIG00000010088;…
DI2 vs DI4	Herpes simplex infection	ko05168	77	ENSONIG00000001178;ENSONIG00000002689;ENSONIG00000002820;ENSONIG00000002876;ENSONIG00000002889;ENSONIG00000002943;ENSONIG00000003904;ENSONIG00000004441;ENSONIG00000005180;ENSONIG00000005759;ENSONIG00000005835;ENSONIG00000005931;ENSONIG00000006325;ENSONIG00000007074;ENSONIG00000007445;ENSONIG00000007449;ENSONIG00000007565;ENSONIG00000008797;ENSONIG00000008800;ENSONIG00000009129;ENSONIG00000009132;…
DI2 vs DI8	Herpes simplex infection	ko05168	66	ENSONIG00000001178;ENSONIG00000001360;ENSONIG00000001925;ENSONIG00000002689;ENSONIG00000002943;ENSONIG00000003902;ENSONIG00000003904;ENSONIG00000004224;ENSONIG00000004958;ENSONIG00000005759;ENSONIG00000005905;ENSONIG00000005931;ENSONIG00000007445;ENSONIG00000007449;ENSONIG00000007565;ENSONIG00000009129;ENSONIG00000009132;ENSONIG00000009248;ENSONIG00000009294;ENSONIG00000009627;ENSONIG00000009815;…
DI4 vs DI8	Herpes simplex infection	ko05168	54	ENSONIG00000000447;ENSONIG00000001356;ENSONIG00000001545;ENSONIG00000001925;ENSONIG00000002055;ENSONIG00000002689;ENSONIG00000002876;ENSONIG00000003902;ENSONIG00000004441;ENSONIG00000005180;ENSONIG00000007425;ENSONIG00000007453;ENSONIG00000008451;ENSONIG00000008797;ENSONIG00000009171;ENSONIG00000009231;ENSONIG00000009248;ENSONIG00000009294;ENSONIG00000009815;ENSONIG00000010970;ENSONIG00000011048;…
FI2 vs FI4	Herpes simplex infection	ko05168	77	ENSONIG00000000447;ENSONIG00000000520;ENSONIG00000000645;ENSONIG00000000801;ENSONIG00000001356;ENSONIG00000001925;ENSONIG00000002055;ENSONIG00000002250;ENSONIG00000002295;ENSONIG00000002799;ENSONIG00000002820;ENSONIG00000003143;ENSONIG00000003296;ENSONIG00000003957;ENSONIG00000004224;ENSONIG00000004860;ENSONIG00000005069;ENSONIG00000005759;ENSONIG00000005931;ENSONIG00000006624;ENSONIG00000007449;…
FI4 vs FI8	Herpes simplex infection	ko05168	65	ENSONIG00000000645;ENSONIG00000000801;ENSONIG00000001178;ENSONIG00000001356;ENSONIG00000002055;ENSONIG00000002250;ENSONIG00000002799;ENSONIG00000003143;ENSONIG00000003296;ENSONIG00000003547;ENSONIG00000004224;ENSONIG00000005759;ENSONIG00000005835;ENSONIG00000005931;ENSONIG00000006624;ENSONIG00000007445;ENSONIG00000008343;ENSONIG00000009129;ENSONIG00000009163;ENSONIG00000009171;ENSONIG00000009231;…
AI4 vs BI4	Herpes simplex infection	ko05168	59	ENSONIG00000000801;ENSONIG00000001178;ENSONIG00000002689;ENSONIG00000002736;ENSONIG00000003547;ENSONIG00000003904;ENSONIG00000004349;ENSONIG00000004441;ENSONIG00000005180;ENSONIG00000005347;ENSONIG00000006327;ENSONIG00000006624;ENSONIG00000007453;ENSONIG00000008401;ENSONIG00000008451;ENSONIG00000008628;ENSONIG00000009128;ENSONIG00000009132;ENSONIG00000009231;ENSONIG00000009248;ENSONIG00000010088;…
AI8 vs BI8	Herpes simplex infection	ko05168	69	ENSONIG00000000645;ENSONIG00000001925;ENSONIG00000002820;ENSONIG00000002876;ENSONIG00000002943;ENSONIG00000003902;ENSONIG00000003957;ENSONIG00000004860;ENSONIG00000005759;ENSONIG00000005905;ENSONIG00000006325;ENSONIG00000006327;ENSONIG00000006624;ENSONIG00000007425;ENSONIG00000007449;ENSONIG00000007453;ENSONIG00000008575;ENSONIG00000008628;ENSONIG00000008797;ENSONIG00000009129;ENSONIG00000009132;…
AI8 vs CI8	Herpes simplex infection	ko05168	132	ENSONIG00000000520;ENSONIG00000001178;ENSONIG00000001356;ENSONIG00000001561;ENSONIG00000001600;ENSONIG00000002250;ENSONIG00000002689;ENSONIG00000002876;ENSONIG00000002943;ENSONIG00000003143;ENSONIG00000003547;ENSONIG00000003902;ENSONIG00000003904;ENSONIG00000003957;ENSONIG00000004441;ENSONIG00000004860;ENSONIG00000004958;ENSONIG00000005069;ENSONIG00000005180;ENSONIG00000005759;ENSONIG00000005835;…
AI8 vs DI8	Herpes simplex infection	ko05168	107	ENSONIG00000001178;ENSONIG00000001356;ENSONIG00000001545;ENSONIG00000001561;ENSONIG00000001600;ENSONIG00000002799;ENSONIG00000002820;ENSONIG00000002876;ENSONIG00000002889;ENSONIG00000002943;ENSONIG00000003296;ENSONIG00000003957;ENSONIG00000004441;ENSONIG00000004860;ENSONIG00000005759;ENSONIG00000005835;ENSONIG00000006116;ENSONIG00000006325;ENSONIG00000007085;ENSONIG00000007425;ENSONIG00000007445;…
AI8 vs EI8	Herpes simplex infection	ko05168	136	ENSONIG00000000306;ENSONIG00000000520;ENSONIG00000000801;ENSONIG00000001178;ENSONIG00000001356;ENSONIG00000001561;ENSONIG00000001600;ENSONIG00000001925;ENSONIG00000002689;ENSONIG00000002736;ENSONIG00000002820;ENSONIG00000002876;ENSONIG00000003902;ENSONIG00000003904;ENSONIG00000003957;ENSONIG00000004441;ENSONIG00000004860;ENSONIG00000004958;ENSONIG00000005759;ENSONIG00000005835;ENSONIG00000005905;…
AI8 vs FI8	Herpes simplex infection	ko05168	108	ENSONIG00000000645;ENSONIG00000000801;ENSONIG00000001178;ENSONIG00000001356;ENSONIG00000001600;ENSONIG00000001925;ENSONIG00000002250;ENSONIG00000002799;ENSONIG00000002820;ENSONIG00000002889;ENSONIG00000002943;ENSONIG00000003296;ENSONIG00000003902;ENSONIG00000003904;ENSONIG00000003957;ENSONIG00000004349;ENSONIG00000005759;ENSONIG00000005835;ENSONIG00000005905;ENSONIG00000005931;ENSONIG00000006116;…
BI4 vs DI4	Herpes simplex infection	ko05168	54	ENSONIG00000000306;ENSONIG00000000645;ENSONIG00000000801;ENSONIG00000001178;ENSONIG00000002736;ENSONIG00000003904;ENSONIG00000004860;ENSONIG00000005069;ENSONIG00000005180;ENSONIG00000006116;ENSONIG00000006325;ENSONIG00000006327;ENSONIG00000007425;ENSONIG00000007446;ENSONIG00000007453;ENSONIG00000008401;ENSONIG00000008451;ENSONIG00000009171;ENSONIG00000009231;ENSONIG00000009248;ENSONIG00000009261;…
BI8 vs DI8	Herpes simplex infection	ko05168	55	ENSONIG00000001356;ENSONIG00000001545;ENSONIG00000001925;ENSONIG00000002055;ENSONIG00000003296;ENSONIG00000003902;ENSONIG00000003957;ENSONIG00000006116;ENSONIG00000006325;ENSONIG00000006327;ENSONIG00000008451;ENSONIG00000008797;ENSONIG00000009129;ENSONIG00000009428;ENSONIG00000010970;ENSONIG00000011334;ENSONIG00000011800;ENSONIG00000011833;ENSONIG00000011887;ENSONIG00000012415;ENSONIG00000012502;…
CI8 vs DI8	Herpes simplex infection	ko05168	78	ENSONIG00000000306;ENSONIG00000001925;ENSONIG00000002250;ENSONIG00000002689;ENSONIG00000002943;ENSONIG00000003143;ENSONIG00000003547;ENSONIG00000004958;ENSONIG00000005180;ENSONIG00000005905;ENSONIG00000006116;ENSONIG00000007425;ENSONIG00000007445;ENSONIG00000007449;ENSONIG00000007453;ENSONIG00000008343;ENSONIG00000008618;ENSONIG00000009132;ENSONIG00000009163;ENSONIG00000009171;ENSONIG00000009231;…
CI4 vs FI4	Herpes simplex infection	ko05168	81	ENSONIG00000000447;ENSONIG00000000520;ENSONIG00000000801;ENSONIG00000001925;ENSONIG00000002055;ENSONIG00000002736;ENSONIG00000002799;ENSONIG00000002820;ENSONIG00000003143;ENSONIG00000003296;ENSONIG00000003838;ENSONIG00000005751;ENSONIG00000005759;ENSONIG00000006116;ENSONIG00000006624;ENSONIG00000007449;ENSONIG00000007565;ENSONIG00000008618;ENSONIG00000008663;ENSONIG00000009132;ENSONIG00000009163;…
CI8 vs FI8	Herpes simplex infection	ko05168	79	ENSONIG00000000447;ENSONIG00000000645;ENSONIG00000000801;ENSONIG00000001178;ENSONIG00000001545;ENSONIG00000002799;ENSONIG00000002876;ENSONIG00000003143;ENSONIG00000003296;ENSONIG00000003547;ENSONIG00000003838;ENSONIG00000004349;ENSONIG00000005180;ENSONIG00000005835;ENSONIG00000005931;ENSONIG00000007445;ENSONIG00000008343;ENSONIG00000008451;ENSONIG00000008797;ENSONIG00000009129;ENSONIG00000009163;…
EI4 vs FI4	Herpes simplex infection	ko05168	90	ENSONIG00000000306;ENSONIG00000000447;ENSONIG00000000520;ENSONIG00000000645;ENSONIG00000000801;ENSONIG00000001356;ENSONIG00000001925;ENSONIG00000002055;ENSONIG00000002295;ENSONIG00000002736;ENSONIG00000002876;ENSONIG00000002943;ENSONIG00000003143;ENSONIG00000003296;ENSONIG00000004860;ENSONIG00000004958;ENSONIG00000005180;ENSONIG00000005751;ENSONIG00000005759;ENSONIG00000006624;ENSONIG00000008343;…
BI2 vs BI4	MAPK signaling pathway	ko04010	52	ENSONIG00000001297;ENSONIG00000002096;ENSONIG00000002689;ENSONIG00000003001;ENSONIG00000003273;ENSONIG00000004759;ENSONIG00000005582;ENSONIG00000006040;ENSONIG00000006161;ENSONIG00000006428;ENSONIG00000007023;ENSONIG00000007519;ENSONIG00000007590;ENSONIG00000008569;ENSONIG00000008674;ENSONIG00000009937;ENSONIG00000010505;ENSONIG00000010543;ENSONIG00000010546;ENSONIG00000010613;ENSONIG00000012256;…
CI2 vs CI8	MAPK signaling pathway	ko04010	59	ENSONIG00000000892;ENSONIG00000001001;ENSONIG00000001297;ENSONIG00000001385;ENSONIG00000002096;ENSONIG00000002689;ENSONIG00000003001;ENSONIG00000003669;ENSONIG00000003805;ENSONIG00000004349;ENSONIG00000004417;ENSONIG00000004759;ENSONIG00000005890;ENSONIG00000006161;ENSONIG00000006428;ENSONIG00000007023;ENSONIG00000007306;ENSONIG00000007797;ENSONIG00000008569;ENSONIG00000008674;ENSONIG00000009396;…
CI4 vs CI8	MAPK signaling pathway	ko04010	63	ENSONIG00000000467;ENSONIG00000000892;ENSONIG00000000927;ENSONIG00000001001;ENSONIG00000001166;ENSONIG00000001430;ENSONIG00000002876;ENSONIG00000003669;ENSONIG00000003675;ENSONIG00000004349;ENSONIG00000004352;ENSONIG00000005329;ENSONIG00000005831;ENSONIG00000007023;ENSONIG00000008212;ENSONIG00000008569;ENSONIG00000009084;ENSONIG00000009358;ENSONIG00000009396;ENSONIG00000009407;ENSONIG00000009518;…
DI2 vs DI4	MAPK signaling pathway	ko04010	78	ENSONIG00000000467;ENSONIG00000000863;ENSONIG00000000927;ENSONIG00000001001;ENSONIG00000001166;ENSONIG00000001297;ENSONIG00000001414;ENSONIG00000001430;ENSONIG00000001551;ENSONIG00000002689;ENSONIG00000002876;ENSONIG00000003316;ENSONIG00000003820;ENSONIG00000003995;ENSONIG00000004352;ENSONIG00000004448;ENSONIG00000004759;ENSONIG00000005001;ENSONIG00000005187;ENSONIG00000005329;ENSONIG00000005582;…
DI2 vs DI8	MAPK signaling pathway	ko04010	87	ENSONIG00000000863;ENSONIG00000001001;ENSONIG00000001297;ENSONIG00000001414;ENSONIG00000001850;ENSONIG00000002689;ENSONIG00000003316;ENSONIG00000004352;ENSONIG00000004448;ENSONIG00000004759;ENSONIG00000005157;ENSONIG00000005329;ENSONIG00000005582;ENSONIG00000005587;ENSONIG00000005656;ENSONIG00000005880;ENSONIG00000005890;ENSONIG00000006040;ENSONIG00000007023;ENSONIG00000007306;ENSONIG00000007519;…
DI4 vs DI8	MAPK signaling pathway	ko04010	70	ENSONIG00000000467;ENSONIG00000001166;ENSONIG00000001385;ENSONIG00000001430;ENSONIG00000001545;ENSONIG00000001551;ENSONIG00000002481;ENSONIG00000002689;ENSONIG00000002876;ENSONIG00000003745;ENSONIG00000005187;ENSONIG00000005582;ENSONIG00000005880;ENSONIG00000007023;ENSONIG00000007306;ENSONIG00000008549;ENSONIG00000008622;ENSONIG00000008629;ENSONIG00000009084;ENSONIG00000009396;ENSONIG00000009407;…
FI2 vs FI4	MAPK signaling pathway	ko04010	78	ENSONIG00000000520;ENSONIG00000000728;ENSONIG00000001001;ENSONIG00000001116;ENSONIG00000002096;ENSONIG00000002250;ENSONIG00000002481;ENSONIG00000003304;ENSONIG00000003669;ENSONIG00000003805;ENSONIG00000004352;ENSONIG00000005157;ENSONIG00000005187;ENSONIG00000005587;ENSONIG00000005880;ENSONIG00000006161;ENSONIG00000008549;ENSONIG00000008622;ENSONIG00000008629;ENSONIG00000009084;ENSONIG00000009518;…
FI4 vs FI8	MAPK signaling pathway	ko04010	66	ENSONIG00000000728;ENSONIG00000001001;ENSONIG00000001116;ENSONIG00000001430;ENSONIG00000002096;ENSONIG00000002250;ENSONIG00000002481;ENSONIG00000003304;ENSONIG00000003669;ENSONIG00000003675;ENSONIG00000003805;ENSONIG00000004759;ENSONIG00000005157;ENSONIG00000005187;ENSONIG00000005587;ENSONIG00000005880;ENSONIG00000006161;ENSONIG00000007023;ENSONIG00000008343;ENSONIG00000008549;ENSONIG00000008629;…
AI4 vs BI4	MAPK signaling pathway	ko04010	54	ENSONIG00000000351;ENSONIG00000000467;ENSONIG00000000892;ENSONIG00000001414;ENSONIG00000001551;ENSONIG00000002689;ENSONIG00000002734;ENSONIG00000002736;ENSONIG00000003001;ENSONIG00000003316;ENSONIG00000003497;ENSONIG00000003675;ENSONIG00000003805;ENSONIG00000003995;ENSONIG00000004349;ENSONIG00000004448;ENSONIG00000004519;ENSONIG00000005880;ENSONIG00000007023;ENSONIG00000007590;ENSONIG00000008401;…
AI8 vs BI8	MAPK signaling pathway	ko04010	55	ENSONIG00000000467;ENSONIG00000000728;ENSONIG00000000927;ENSONIG00000001116;ENSONIG00000002096;ENSONIG00000002876;ENSONIG00000003304;ENSONIG00000003497;ENSONIG00000005329;ENSONIG00000005579;ENSONIG00000005656;ENSONIG00000005773;ENSONIG00000006428;ENSONIG00000006990;ENSONIG00000007797;ENSONIG00000009518;ENSONIG00000009627;ENSONIG00000010354;ENSONIG00000011144;ENSONIG00000011445;ENSONIG00000011834;…
AI8 vs CI8	MAPK signaling pathway	ko04010	140	ENSONIG00000000467;ENSONIG00000000520;ENSONIG00000000728;ENSONIG00000000927;ENSONIG00000001001;ENSONIG00000001116;ENSONIG00000001166;ENSONIG00000001266;ENSONIG00000001297;ENSONIG00000001430;ENSONIG00000001551;ENSONIG00000001600;ENSONIG00000002096;ENSONIG00000002250;ENSONIG00000002677;ENSONIG00000002689;ENSONIG00000002876;ENSONIG00000003273;ENSONIG00000003304;ENSONIG00000003316;ENSONIG00000003497;…
AI8 vs DI8	MAPK signaling pathway	ko04010	143	ENSONIG00000000467;ENSONIG00000000728;ENSONIG00000000863;ENSONIG00000000927;ENSONIG00000001001;ENSONIG00000001116;ENSONIG00000001166;ENSONIG00000001266;ENSONIG00000001385;ENSONIG00000001414;ENSONIG00000001430;ENSONIG00000001545;ENSONIG00000001551;ENSONIG00000001600;ENSONIG00000001850;ENSONIG00000002876;ENSONIG00000003273;ENSONIG00000003304;ENSONIG00000003316;ENSONIG00000003497;ENSONIG00000003669;…
AI4 vs EI4	MAPK signaling pathway	ko04010	60	ENSONIG00000000467;ENSONIG00000000892;ENSONIG00000001001;ENSONIG00000001166;ENSONIG00000001551;ENSONIG00000002689;ENSONIG00000002734;ENSONIG00000002876;ENSONIG00000003001;ENSONIG00000003273;ENSONIG00000003304;ENSONIG00000003675;ENSONIG00000004352;ENSONIG00000004519;ENSONIG00000005157;ENSONIG00000005329;ENSONIG00000005587;ENSONIG00000005656;ENSONIG00000005880;ENSONIG00000006040;ENSONIG00000007023;…
AI8 vs EI8	MAPK signaling pathway	ko04010	130	ENSONIG00000000520;ENSONIG00000000728;ENSONIG00000000927;ENSONIG00000001001;ENSONIG00000001116;ENSONIG00000001166;ENSONIG00000001297;ENSONIG00000001430;ENSONIG00000001551;ENSONIG00000001600;ENSONIG00000002481;ENSONIG00000002677;ENSONIG00000002689;ENSONIG00000002736;ENSONIG00000002876;ENSONIG00000003001;ENSONIG00000003273;ENSONIG00000003304;ENSONIG00000003669;ENSONIG00000003805;ENSONIG00000003995;…
AI8 vs FI8	MAPK signaling pathway	ko04010	101	ENSONIG00000000467;ENSONIG00000000728;ENSONIG00000000927;ENSONIG00000001001;ENSONIG00000001116;ENSONIG00000001297;ENSONIG00000001430;ENSONIG00000001600;ENSONIG00000002096;ENSONIG00000002250;ENSONIG00000003273;ENSONIG00000003497;ENSONIG00000003669;ENSONIG00000003675;ENSONIG00000003745;ENSONIG00000004349;ENSONIG00000004812;ENSONIG00000005001;ENSONIG00000005157;ENSONIG00000005187;ENSONIG00000005579;…
BI8 vs DI8	MAPK signaling pathway	ko04010	67	ENSONIG00000001166;ENSONIG00000001266;ENSONIG00000001385;ENSONIG00000001430;ENSONIG00000001545;ENSONIG00000001850;ENSONIG00000002096;ENSONIG00000003734;ENSONIG00000005001;ENSONIG00000005157;ENSONIG00000005187;ENSONIG00000005329;ENSONIG00000005579;ENSONIG00000005880;ENSONIG00000006040;ENSONIG00000007306;ENSONIG00000007519;ENSONIG00000008549;ENSONIG00000008629;ENSONIG00000009201;ENSONIG00000009396;…
CI8 vs DI8	MAPK signaling pathway	ko04010	100	ENSONIG00000000467;ENSONIG00000000728;ENSONIG00000000863;ENSONIG00000000892;ENSONIG00000001001;ENSONIG00000001266;ENSONIG00000001297;ENSONIG00000001385;ENSONIG00000001430;ENSONIG00000001551;ENSONIG00000001850;ENSONIG00000002250;ENSONIG00000002689;ENSONIG00000003273;ENSONIG00000003304;ENSONIG00000003745;ENSONIG00000003820;ENSONIG00000004352;ENSONIG00000005329;ENSONIG00000005579;ENSONIG00000005582;…
CI4 vs FI4	MAPK signaling pathway	ko04010	79	ENSONIG00000000520;ENSONIG00000000728;ENSONIG00000000863;ENSONIG00000000892;ENSONIG00000001001;ENSONIG00000001116;ENSONIG00000002096;ENSONIG00000002736;ENSONIG00000003805;ENSONIG00000004352;ENSONIG00000004812;ENSONIG00000005157;ENSONIG00000005187;ENSONIG00000005579;ENSONIG00000005582;ENSONIG00000005880;ENSONIG00000007590;ENSONIG00000008549;ENSONIG00000008569;ENSONIG00000008622;ENSONIG00000008629;…
CI8 vs FI8	MAPK signaling pathway	ko04010	61	ENSONIG00000001166;ENSONIG00000001414;ENSONIG00000001545;ENSONIG00000002096;ENSONIG00000002876;ENSONIG00000003669;ENSONIG00000003675;ENSONIG00000003745;ENSONIG00000003820;ENSONIG00000004349;ENSONIG00000005656;ENSONIG00000005831;ENSONIG00000006161;ENSONIG00000007023;ENSONIG00000007306;ENSONIG00000008343;ENSONIG00000008549;ENSONIG00000008674;ENSONIG00000009358;ENSONIG00000009797;ENSONIG00000010086;…
EI4 vs FI4	MAPK signaling pathway	ko04010	97	ENSONIG00000000520;ENSONIG00000001001;ENSONIG00000001166;ENSONIG00000001551;ENSONIG00000002736;ENSONIG00000002876;ENSONIG00000003273;ENSONIG00000003304;ENSONIG00000003669;ENSONIG00000003805;ENSONIG00000004519;ENSONIG00000004759;ENSONIG00000004812;ENSONIG00000005157;ENSONIG00000005187;ENSONIG00000005329;ENSONIG00000005362;ENSONIG00000005582;ENSONIG00000005880;ENSONIG00000006040;ENSONIG00000006161;…
BI2 vs BI4	Phagosome	ko04145	59	ENSONIG00000000306;ENSONIG00000000936;ENSONIG00000000980;ENSONIG00000001987;ENSONIG00000002170;ENSONIG00000002770;ENSONIG00000003060;ENSONIG00000003145;ENSONIG00000003702;ENSONIG00000003904;ENSONIG00000004891;ENSONIG00000005069;ENSONIG00000005747;ENSONIG00000006060;ENSONIG00000006077;ENSONIG00000006116;ENSONIG00000006327;ENSONIG00000007664;ENSONIG00000008740;ENSONIG00000008894;ENSONIG00000009128;…
CI2 vs CI8	Phagosome	ko04145	57	ENSONIG00000000021;ENSONIG00000000090;ENSONIG00000001987;ENSONIG00000001996;ENSONIG00000002170;ENSONIG00000002770;ENSONIG00000003203;ENSONIG00000003904;ENSONIG00000004891;ENSONIG00000005043;ENSONIG00000005069;ENSONIG00000006060;ENSONIG00000006116;ENSONIG00000006325;ENSONIG00000006327;ENSONIG00000007074;ENSONIG00000007425;ENSONIG00000007445;ENSONIG00000007453;ENSONIG00000007664;ENSONIG00000008663;…
DI2 vs DI4	Phagosome	ko04145	59	ENSONIG00000000090;ENSONIG00000000936;ENSONIG00000000980;ENSONIG00000001179;ENSONIG00000001987;ENSONIG00000001996;ENSONIG00000002425;ENSONIG00000002471;ENSONIG00000003655;ENSONIG00000003904;ENSONIG00000004441;ENSONIG00000004902;ENSONIG00000006060;ENSONIG00000006325;ENSONIG00000006480;ENSONIG00000007074;ENSONIG00000007445;ENSONIG00000007449;ENSONIG00000007664;ENSONIG00000009129;ENSONIG00000009132;…
DI2 vs DI8	Phagosome	ko04145	78	ENSONIG00000000090;ENSONIG00000000936;ENSONIG00000000980;ENSONIG00000001179;ENSONIG00000001987;ENSONIG00000002066;ENSONIG00000003060;ENSONIG00000003148;ENSONIG00000003655;ENSONIG00000003902;ENSONIG00000003904;ENSONIG00000004319;ENSONIG00000004885;ENSONIG00000005153;ENSONIG00000005747;ENSONIG00000005905;ENSONIG00000006060;ENSONIG00000006480;ENSONIG00000007445;ENSONIG00000007449;ENSONIG00000007664;…
DI4 vs DI8	Phagosome	ko04145	61	ENSONIG00000000021;ENSONIG00000001987;ENSONIG00000001996;ENSONIG00000003060;ENSONIG00000003148;ENSONIG00000003902;ENSONIG00000004441;ENSONIG00000004730;ENSONIG00000005747;ENSONIG00000005924;ENSONIG00000006077;ENSONIG00000006480;ENSONIG00000007425;ENSONIG00000007453;ENSONIG00000007664;ENSONIG00000009182;ENSONIG00000009230;ENSONIG00000011465;ENSONIG00000012080;ENSONIG00000012919;ENSONIG00000013667;…
FI2 vs FI4	Phagosome	ko04145	80	ENSONIG00000000021;ENSONIG00000000090;ENSONIG00000000357;ENSONIG00000000980;ENSONIG00000001179;ENSONIG00000001987;ENSONIG00000002066;ENSONIG00000002558;ENSONIG00000002636;ENSONIG00000002770;ENSONIG00000003145;ENSONIG00000003203;ENSONIG00000003466;ENSONIG00000004319;ENSONIG00000004730;ENSONIG00000004891;ENSONIG00000005069;ENSONIG00000005654;ENSONIG00000005924;ENSONIG00000007449;ENSONIG00000007664;…
FI4 vs FI8	Phagosome	ko04145	66	ENSONIG00000000021;ENSONIG00000000090;ENSONIG00000000980;ENSONIG00000001179;ENSONIG00000001987;ENSONIG00000001996;ENSONIG00000002170;ENSONIG00000002558;ENSONIG00000002770;ENSONIG00000003145;ENSONIG00000003203;ENSONIG00000003466;ENSONIG00000003547;ENSONIG00000004319;ENSONIG00000004885;ENSONIG00000005153;ENSONIG00000005654;ENSONIG00000005924;ENSONIG00000007445;ENSONIG00000007664;ENSONIG00000009129;…
AI8 vs BI8	Phagosome	ko04145	87	ENSONIG00000000021;ENSONIG00000000357;ENSONIG00000000980;ENSONIG00000001179;ENSONIG00000001987;ENSONIG00000001996;ENSONIG00000002425;ENSONIG00000002471;ENSONIG00000002558;ENSONIG00000002636;ENSONIG00000003148;ENSONIG00000003648;ENSONIG00000003902;ENSONIG00000004885;ENSONIG00000005153;ENSONIG00000005654;ENSONIG00000005905;ENSONIG00000005924;ENSONIG00000006325;ENSONIG00000006327;ENSONIG00000006480;…
AI8 vs CI8	Phagosome	ko04145	132	ENSONIG00000000090;ENSONIG00000000357;ENSONIG00000000936;ENSONIG00000000980;ENSONIG00000001179;ENSONIG00000002425;ENSONIG00000002471;ENSONIG00000002558;ENSONIG00000002636;ENSONIG00000003060;ENSONIG00000003148;ENSONIG00000003203;ENSONIG00000003547;ENSONIG00000003648;ENSONIG00000003655;ENSONIG00000003702;ENSONIG00000003902;ENSONIG00000003904;ENSONIG00000004441;ENSONIG00000004694;ENSONIG00000004885;…
AI8 vs DI8	Phagosome	ko04145	113	ENSONIG00000000090;ENSONIG00000000357;ENSONIG00000000936;ENSONIG00000000980;ENSONIG00000001179;ENSONIG00000001987;ENSONIG00000002425;ENSONIG00000002558;ENSONIG00000002636;ENSONIG00000003148;ENSONIG00000003303;ENSONIG00000003648;ENSONIG00000003655;ENSONIG00000003702;ENSONIG00000004441;ENSONIG00000004694;ENSONIG00000004730;ENSONIG00000006060;ENSONIG00000006077;ENSONIG00000006116;ENSONIG00000006325;…
AI8 vs EI8	Phagosome	ko04145	138	ENSONIG00000000021;ENSONIG00000000090;ENSONIG00000000306;ENSONIG00000000357;ENSONIG00000000980;ENSONIG00000001179;ENSONIG00000001987;ENSONIG00000001996;ENSONIG00000002425;ENSONIG00000002471;ENSONIG00000002558;ENSONIG00000002636;ENSONIG00000002770;ENSONIG00000003060;ENSONIG00000003145;ENSONIG00000003148;ENSONIG00000003466;ENSONIG00000003648;ENSONIG00000003655;ENSONIG00000003902;ENSONIG00000003904;…
AI4 vs FI4	Phagosome	ko04145	51	ENSONIG00000000936;ENSONIG00000003145;ENSONIG00000003466;ENSONIG00000003904;ENSONIG00000004441;ENSONIG00000004885;ENSONIG00000004891;ENSONIG00000005924;ENSONIG00000006060;ENSONIG00000006077;ENSONIG00000007074;ENSONIG00000007445;ENSONIG00000007449;ENSONIG00000008663;ENSONIG00000009128;ENSONIG00000009132;ENSONIG00000009144;ENSONIG00000009176;ENSONIG00000009805;ENSONIG00000009820;ENSONIG00000010744;…
AI8 vs FI8	Phagosome	ko04145	117	ENSONIG00000000090;ENSONIG00000000357;ENSONIG00000000980;ENSONIG00000001179;ENSONIG00000001987;ENSONIG00000001996;ENSONIG00000002170;ENSONIG00000002425;ENSONIG00000002558;ENSONIG00000002636;ENSONIG00000002770;ENSONIG00000003060;ENSONIG00000003145;ENSONIG00000003148;ENSONIG00000003648;ENSONIG00000003655;ENSONIG00000003902;ENSONIG00000003904;ENSONIG00000004694;ENSONIG00000004902;ENSONIG00000005043;…
BI8 vs DI8	Phagosome	ko04145	63	ENSONIG00000000021;ENSONIG00000001987;ENSONIG00000002170;ENSONIG00000003148;ENSONIG00000003303;ENSONIG00000003902;ENSONIG00000004319;ENSONIG00000004885;ENSONIG00000005153;ENSONIG00000005654;ENSONIG00000005924;ENSONIG00000006116;ENSONIG00000006325;ENSONIG00000006327;ENSONIG00000007664;ENSONIG00000009129;ENSONIG00000012080;ENSONIG00000012502;ENSONIG00000012919;ENSONIG00000012936;ENSONIG00000013387;…
CI4 vs DI4	Phagosome	ko04145	51	ENSONIG00000000021;ENSONIG00000000306;ENSONIG00000001987;ENSONIG00000002425;ENSONIG00000002636;ENSONIG00000003145;ENSONIG00000003148;ENSONIG00000004319;ENSONIG00000004730;ENSONIG00000004885;ENSONIG00000005654;ENSONIG00000005924;ENSONIG00000006116;ENSONIG00000007664;ENSONIG00000008663;ENSONIG00000009128;ENSONIG00000009132;ENSONIG00000009176;ENSONIG00000009182;ENSONIG00000009194;ENSONIG00000009230;…
CI8 vs DI8	Phagosome	ko04145	69	ENSONIG00000000306;ENSONIG00000001987;ENSONIG00000002170;ENSONIG00000003060;ENSONIG00000003203;ENSONIG00000003547;ENSONIG00000003655;ENSONIG00000004730;ENSONIG00000005654;ENSONIG00000005747;ENSONIG00000005905;ENSONIG00000006116;ENSONIG00000006480;ENSONIG00000007425;ENSONIG00000007445;ENSONIG00000007449;ENSONIG00000007453;ENSONIG00000007664;ENSONIG00000009132;ENSONIG00000009179;ENSONIG00000009182;…
CI4 vs FI4	Phagosome	ko04145	67	ENSONIG00000000021;ENSONIG00000000357;ENSONIG00000001987;ENSONIG00000002636;ENSONIG00000003145;ENSONIG00000003203;ENSONIG00000003466;ENSONIG00000004319;ENSONIG00000004730;ENSONIG00000004885;ENSONIG00000004891;ENSONIG00000005153;ENSONIG00000005654;ENSONIG00000005924;ENSONIG00000006077;ENSONIG00000006116;ENSONIG00000006480;ENSONIG00000006935;ENSONIG00000007449;ENSONIG00000007664;ENSONIG00000008663;…
CI8 vs FI8	Phagosome	ko04145	56	ENSONIG00000000357;ENSONIG00000000980;ENSONIG00000001179;ENSONIG00000001987;ENSONIG00000001996;ENSONIG00000002170;ENSONIG00000002471;ENSONIG00000002558;ENSONIG00000002636;ENSONIG00000003145;ENSONIG00000003203;ENSONIG00000003547;ENSONIG00000004885;ENSONIG00000005043;ENSONIG00000005153;ENSONIG00000005654;ENSONIG00000005747;ENSONIG00000006077;ENSONIG00000007445;ENSONIG00000007664;ENSONIG00000009129;…
EI4 vs FI4	Phagosome	ko04145	73	ENSONIG00000000021;ENSONIG00000000090;ENSONIG00000000306;ENSONIG00000000357;ENSONIG00000001987;ENSONIG00000002558;ENSONIG00000003145;ENSONIG00000003466;ENSONIG00000003655;ENSONIG00000004885;ENSONIG00000004891;ENSONIG00000005924;ENSONIG00000006077;ENSONIG00000006935;ENSONIG00000008663;ENSONIG00000009128;ENSONIG00000009144;ENSONIG00000009176;ENSONIG00000009194;ENSONIG00000009820;ENSONIG00000010744;…
BI2 vs BI4	Regulation of actin cytoskeleton	ko04810	65	ENSONIG00000000005;ENSONIG00000000932;ENSONIG00000000980;ENSONIG00000001356;ENSONIG00000001410;ENSONIG00000001433;ENSONIG00000001435;ENSONIG00000001468;ENSONIG00000001749;ENSONIG00000002190;ENSONIG00000002576;ENSONIG00000003001;ENSONIG00000003145;ENSONIG00000003217;ENSONIG00000003273;ENSONIG00000003317;ENSONIG00000003702;ENSONIG00000004372;ENSONIG00000005208;ENSONIG00000005402;ENSONIG00000005452;…
BI2 vs BI8	Regulation of actin cytoskeleton	ko04810	60	ENSONIG00000000932;ENSONIG00000000980;ENSONIG00000001356;ENSONIG00000001410;ENSONIG00000001433;ENSONIG00000001468;ENSONIG00000001749;ENSONIG00000002190;ENSONIG00000002576;ENSONIG00000003001;ENSONIG00000003273;ENSONIG00000003317;ENSONIG00000003669;ENSONIG00000003702;ENSONIG00000004372;ENSONIG00000004374;ENSONIG00000005208;ENSONIG00000005452;ENSONIG00000005613;ENSONIG00000005664;ENSONIG00000005779;…
CI2 vs CI8	Regulation of actin cytoskeleton	ko04810	57	ENSONIG00000000005;ENSONIG00000001203;ENSONIG00000001385;ENSONIG00000001410;ENSONIG00000001435;ENSONIG00000001749;ENSONIG00000002190;ENSONIG00000002344;ENSONIG00000002576;ENSONIG00000003001;ENSONIG00000003222;ENSONIG00000003336;ENSONIG00000003669;ENSONIG00000004008;ENSONIG00000004066;ENSONIG00000004372;ENSONIG00000004693;ENSONIG00000004736;ENSONIG00000005208;ENSONIG00000005402;ENSONIG00000005452;…
CI4 vs CI8	Regulation of actin cytoskeleton	ko04810	68	ENSONIG00000000005;ENSONIG00000000343;ENSONIG00000000467;ENSONIG00000001316;ENSONIG00000001430;ENSONIG00000001433;ENSONIG00000001435;ENSONIG00000001749;ENSONIG00000002236;ENSONIG00000002344;ENSONIG00000003148;ENSONIG00000003286;ENSONIG00000003336;ENSONIG00000003669;ENSONIG00000004008;ENSONIG00000004066;ENSONIG00000004736;ENSONIG00000004973;ENSONIG00000005230;ENSONIG00000005402;ENSONIG00000005452;…
DI2 vs DI4	Regulation of actin cytoskeleton	ko04810	69	ENSONIG00000000226;ENSONIG00000000427;ENSONIG00000000467;ENSONIG00000000932;ENSONIG00000000980;ENSONIG00000001410;ENSONIG00000001414;ENSONIG00000001430;ENSONIG00000001605;ENSONIG00000002190;ENSONIG00000002388;ENSONIG00000002501;ENSONIG00000002815;ENSONIG00000003217;ENSONIG00000003336;ENSONIG00000003785;ENSONIG00000004448;ENSONIG00000004693;ENSONIG00000004736;ENSONIG00000004973;ENSONIG00000005452;…
DI2 vs DI8	Regulation of actin cytoskeleton	ko04810	77	ENSONIG00000000226;ENSONIG00000000980;ENSONIG00000001316;ENSONIG00000001410;ENSONIG00000001414;ENSONIG00000001468;ENSONIG00000002190;ENSONIG00000002501;ENSONIG00000002576;ENSONIG00000002815;ENSONIG00000003095;ENSONIG00000003148;ENSONIG00000003336;ENSONIG00000003785;ENSONIG00000004372;ENSONIG00000004374;ENSONIG00000004448;ENSONIG00000004693;ENSONIG00000004736;ENSONIG00000005157;ENSONIG00000005230;…
DI4 vs DI8	Regulation of actin cytoskeleton	ko04810	60	ENSONIG00000000427;ENSONIG00000000467;ENSONIG00000001356;ENSONIG00000001385;ENSONIG00000001430;ENSONIG00000002576;ENSONIG00000003148;ENSONIG00000003785;ENSONIG00000004372;ENSONIG00000004374;ENSONIG00000004736;ENSONIG00000005452;ENSONIG00000006226;ENSONIG00000006838;ENSONIG00000007572;ENSONIG00000007751;ENSONIG00000007924;ENSONIG00000007965;ENSONIG00000007974;ENSONIG00000008379;ENSONIG00000009645;…
EI2 vs EI4	Regulation of actin cytoskeleton	ko04810	52	ENSONIG00000000226;ENSONIG00000000715;ENSONIG00000000726;ENSONIG00000001749;ENSONIG00000002344;ENSONIG00000003213;ENSONIG00000003217;ENSONIG00000003222;ENSONIG00000003273;ENSONIG00000003702;ENSONIG00000004008;ENSONIG00000004693;ENSONIG00000005157;ENSONIG00000005208;ENSONIG00000005232;ENSONIG00000005402;ENSONIG00000005664;ENSONIG00000005779;ENSONIG00000006005;ENSONIG00000007974;ENSONIG00000008965;…
FI2 vs FI4	Regulation of actin cytoskeleton	ko04810	93	ENSONIG00000000427;ENSONIG00000000932;ENSONIG00000000980;ENSONIG00000001203;ENSONIG00000001356;ENSONIG00000001433;ENSONIG00000001605;ENSONIG00000001749;ENSONIG00000002236;ENSONIG00000002344;ENSONIG00000002388;ENSONIG00000002576;ENSONIG00000003095;ENSONIG00000003145;ENSONIG00000003213;ENSONIG00000003286;ENSONIG00000003317;ENSONIG00000003336;ENSONIG00000003669;ENSONIG00000004372;ENSONIG00000004374;…
FI4 vs FI8	Regulation of actin cytoskeleton	ko04810	74	ENSONIG00000000005;ENSONIG00000000427;ENSONIG00000000932;ENSONIG00000000980;ENSONIG00000001203;ENSONIG00000001356;ENSONIG00000001410;ENSONIG00000001430;ENSONIG00000001433;ENSONIG00000001605;ENSONIG00000001749;ENSONIG00000002236;ENSONIG00000002344;ENSONIG00000002388;ENSONIG00000003145;ENSONIG00000003213;ENSONIG00000003317;ENSONIG00000003336;ENSONIG00000003669;ENSONIG00000004372;ENSONIG00000004374;…
AI4 vs BI4	Regulation of actin cytoskeleton	ko04810	64	ENSONIG00000000005;ENSONIG00000000226;ENSONIG00000000467;ENSONIG00000000980;ENSONIG00000001414;ENSONIG00000001433;ENSONIG00000001435;ENSONIG00000001749;ENSONIG00000002190;ENSONIG00000002388;ENSONIG00000003001;ENSONIG00000003145;ENSONIG00000003217;ENSONIG00000003243;ENSONIG00000003336;ENSONIG00000004008;ENSONIG00000004066;ENSONIG00000004448;ENSONIG00000004736;ENSONIG00000004878;ENSONIG00000004973;…
AI8 vs BI8	Regulation of actin cytoskeleton	ko04810	65	ENSONIG00000000427;ENSONIG00000000467;ENSONIG00000000980;ENSONIG00000001203;ENSONIG00000001410;ENSONIG00000001433;ENSONIG00000001749;ENSONIG00000002388;ENSONIG00000002815;ENSONIG00000003148;ENSONIG00000003213;ENSONIG00000003222;ENSONIG00000003336;ENSONIG00000004008;ENSONIG00000004374;ENSONIG00000004736;ENSONIG00000005232;ENSONIG00000005613;ENSONIG00000005664;ENSONIG00000006882;ENSONIG00000006990;…
AI8 vs CI8	Regulation of actin cytoskeleton	ko04810	146	ENSONIG00000000226;ENSONIG00000000427;ENSONIG00000000467;ENSONIG00000000932;ENSONIG00000000980;ENSONIG00000001203;ENSONIG00000001356;ENSONIG00000001410;ENSONIG00000001430;ENSONIG00000001435;ENSONIG00000002190;ENSONIG00000002344;ENSONIG00000002388;ENSONIG00000002501;ENSONIG00000002576;ENSONIG00000003095;ENSONIG00000003148;ENSONIG00000003217;ENSONIG00000003222;ENSONIG00000003273;ENSONIG00000003317;…
AI8 vs DI8	Regulation of actin cytoskeleton	ko04810	132	ENSONIG00000000226;ENSONIG00000000467;ENSONIG00000000980;ENSONIG00000001203;ENSONIG00000001356;ENSONIG00000001385;ENSONIG00000001414;ENSONIG00000001430;ENSONIG00000001433;ENSONIG00000001605;ENSONIG00000002190;ENSONIG00000002344;ENSONIG00000002576;ENSONIG00000003148;ENSONIG00000003217;ENSONIG00000003222;ENSONIG00000003273;ENSONIG00000003286;ENSONIG00000003317;ENSONIG00000003669;ENSONIG00000003702;…
AI4 vs EI4	Regulation of actin cytoskeleton	ko04810	54	ENSONIG00000000467;ENSONIG00000000980;ENSONIG00000001203;ENSONIG00000001410;ENSONIG00000002190;ENSONIG00000002344;ENSONIG00000003001;ENSONIG00000003145;ENSONIG00000003273;ENSONIG00000003336;ENSONIG00000004008;ENSONIG00000004374;ENSONIG00000004736;ENSONIG00000004878;ENSONIG00000005157;ENSONIG00000005208;ENSONIG00000005232;ENSONIG00000005402;ENSONIG00000005567;ENSONIG00000005664;ENSONIG00000006005;…
AI8 vs EI8	Regulation of actin cytoskeleton	ko04810	134	ENSONIG00000000005;ENSONIG00000000226;ENSONIG00000000932;ENSONIG00000000980;ENSONIG00000001203;ENSONIG00000001356;ENSONIG00000001410;ENSONIG00000001430;ENSONIG00000001468;ENSONIG00000001749;ENSONIG00000002190;ENSONIG00000002344;ENSONIG00000003001;ENSONIG00000003095;ENSONIG00000003145;ENSONIG00000003148;ENSONIG00000003217;ENSONIG00000003222;ENSONIG00000003273;ENSONIG00000003317;ENSONIG00000003336;…
AI4 vs FI4	Regulation of actin cytoskeleton	ko04810	54	ENSONIG00000000005;ENSONIG00000000226;ENSONIG00000000427;ENSONIG00000000467;ENSONIG00000001410;ENSONIG00000001433;ENSONIG00000001749;ENSONIG00000002236;ENSONIG00000003001;ENSONIG00000003145;ENSONIG00000003217;ENSONIG00000003243;ENSONIG00000003336;ENSONIG00000004008;ENSONIG00000004448;ENSONIG00000004973;ENSONIG00000005208;ENSONIG00000005232;ENSONIG00000006005;ENSONIG00000007858;ENSONIG00000008569;…
AI8 vs FI8	Regulation of actin cytoskeleton	ko04810	112	ENSONIG00000000005;ENSONIG00000000226;ENSONIG00000000427;ENSONIG00000000467;ENSONIG00000000932;ENSONIG00000000980;ENSONIG00000001203;ENSONIG00000001356;ENSONIG00000001430;ENSONIG00000001433;ENSONIG00000001749;ENSONIG00000002190;ENSONIG00000002344;ENSONIG00000002388;ENSONIG00000002501;ENSONIG00000003145;ENSONIG00000003148;ENSONIG00000003213;ENSONIG00000003217;ENSONIG00000003273;ENSONIG00000003317;…
BI4 vs DI4	Regulation of actin cytoskeleton	ko04810	62	ENSONIG00000000005;ENSONIG00000000467;ENSONIG00000001203;ENSONIG00000001430;ENSONIG00000001433;ENSONIG00000001435;ENSONIG00000001605;ENSONIG00000001749;ENSONIG00000002388;ENSONIG00000003148;ENSONIG00000003317;ENSONIG00000003336;ENSONIG00000004008;ENSONIG00000004374;ENSONIG00000004693;ENSONIG00000004736;ENSONIG00000004973;ENSONIG00000005452;ENSONIG00000005613;ENSONIG00000006005;ENSONIG00000006226;…
BI8 vs DI8	Regulation of actin cytoskeleton	ko04810	57	ENSONIG00000001203;ENSONIG00000001316;ENSONIG00000001356;ENSONIG00000001385;ENSONIG00000001430;ENSONIG00000001433;ENSONIG00000002344;ENSONIG00000002576;ENSONIG00000003148;ENSONIG00000003286;ENSONIG00000003317;ENSONIG00000003336;ENSONIG00000003734;ENSONIG00000004736;ENSONIG00000005157;ENSONIG00000005230;ENSONIG00000005232;ENSONIG00000005567;ENSONIG00000005613;ENSONIG00000005995;ENSONIG00000006005;…
CI8 vs DI8	Regulation of actin cytoskeleton	ko04810	78	ENSONIG00000000467;ENSONIG00000001203;ENSONIG00000001316;ENSONIG00000001385;ENSONIG00000001410;ENSONIG00000001430;ENSONIG00000001433;ENSONIG00000001435;ENSONIG00000002236;ENSONIG00000002344;ENSONIG00000002388;ENSONIG00000003222;ENSONIG00000003273;ENSONIG00000003286;ENSONIG00000003336;ENSONIG00000004008;ENSONIG00000004066;ENSONIG00000004973;ENSONIG00000005230;ENSONIG00000005402;ENSONIG00000005664;…
CI4 vs FI4	Regulation of actin cytoskeleton	ko04810	68	ENSONIG00000000343;ENSONIG00000000427;ENSONIG00000001316;ENSONIG00000001410;ENSONIG00000001433;ENSONIG00000001749;ENSONIG00000002236;ENSONIG00000002576;ENSONIG00000003145;ENSONIG00000003286;ENSONIG00000003336;ENSONIG00000004372;ENSONIG00000004693;ENSONIG00000004736;ENSONIG00000004812;ENSONIG00000005157;ENSONIG00000005402;ENSONIG00000005664;ENSONIG00000006005;ENSONIG00000006115;ENSONIG00000006226;…
CI8 vs FI8	Regulation of actin cytoskeleton	ko04810	59	ENSONIG00000000005;ENSONIG00000000226;ENSONIG00000000980;ENSONIG00000001203;ENSONIG00000001316;ENSONIG00000001410;ENSONIG00000001414;ENSONIG00000001749;ENSONIG00000002236;ENSONIG00000003145;ENSONIG00000003213;ENSONIG00000003222;ENSONIG00000003336;ENSONIG00000003669;ENSONIG00000004008;ENSONIG00000004374;ENSONIG00000004693;ENSONIG00000005208;ENSONIG00000005452;ENSONIG00000005664;ENSONIG00000006005;…
EI4 vs FI4	Regulation of actin cytoskeleton	ko04810	85	ENSONIG00000000005;ENSONIG00000000427;ENSONIG00000000715;ENSONIG00000001203;ENSONIG00000001356;ENSONIG00000001433;ENSONIG00000001749;ENSONIG00000002236;ENSONIG00000002344;ENSONIG00000003145;ENSONIG00000003273;ENSONIG00000003286;ENSONIG00000003317;ENSONIG00000003669;ENSONIG00000004372;ENSONIG00000004374;ENSONIG00000004736;ENSONIG00000004812;ENSONIG00000005157;ENSONIG00000005230;ENSONIG00000005402;…

## Sheet: proteomics
pathway	ListHits	padj	Enrichment_score
PPAR signaling pathway	29	0.00191986	3.90889
Phagosome	49	0.252368	6.72442
Lysosome	13	0.753509	4.1619
Apoptosis	25	0.0467619	4.78417
Herpes simplex virus 1 infection	43	0.0475875	6.08867
Proteasome	13	0.310848	4.47653
Endocytosis	54	0.00917676	6.79729
MAPK signaling pathway	42	0.0198514	6.33395
Regulation of actin cytoskeleton	45	0.00758748	7.05269
Protein processing in endoplasmic reticulum	51	0.00977827	4.37993
Cytokine-cytokine receptor interaction	22	0.758748	3.16719

## Sheet: metabolome
KEGG pathway	DEMs
ABC transporters	MEDN0221;MEDP0086;MEDP0010;MEDP0457;MEDP0232;MEDP0011;MEDP0017;MEDP0026;MEDN0015;MEDP0125;MEDN0280;MEDN0018;MEDN0234;MEDP0007;MEDN0808;MEDP0022;MEDP0006;MEDN0220;MEDN0005;MEDP0016;MEDP0014;MEDP0039;MEDP0013;MEDN0013;MEDP0054;MEDN1171
Aminoacyl-tRNA biosynthesis	MEDN0005;MEDP0016;MEDP0014;MEDP0009;MEDP0006;MEDN0015;MEDP0013;MEDP0052;MEDP0054;MEDN0013;MEDN1171;MEDN0018;MEDP0010;MEDP0017;MEDP0026;MEDP0022;MEDP0011;MEDP0020
Central carbon metabolism in cancer	MEDN0325;MEDP0017;MEDP0026;MEDP0022;MEDN0490;MEDP0020;MEDN0018;MEDP0010;MEDN0201;MEDP0013;MEDN0013;MEDP0054;MEDP0052;MEDN1171;MEDP0016;MEDN0704;MEDP0014;MEDP0009;MEDP0006;MEDN0015;MEDN0220
Protein digestion and absorption	MEDP0007;MEDN0018;MEDP0010;MEDP0017;MEDP0026;MEDP0022;MEDP0020;MEDP0047;MEDP0011;MEDN0005;MEDP0016;MEDP0009;MEDP0014;MEDP0006;MEDN0015;MEDP0013;MEDP1005;MEDP0052;MEDP0453;MEDP0054;MEDN0013;MEDN1171
